# Supplementary material for: Diabetes-focused food recommender system (DFRS) to enabling digital health
Source: PLOS Digit Health. 2025 Feb 12;4(2):e0000530. doi: 10.1371/journal.pdig.0000530 (PMC11819523; doi:10.1371/journal.pdig.0000530)
Supplement: S1 File — The information stripped of the patients’ identifiers – thirty demographic, medical, and clinical characteristics relating to 1,000 patients with diabetes. This set of data is indispensable when it comes to creating a customized diet to patients who have diabetes. (CSV) [file pdig.0000530.s001.csv]

Patient_ID	Age	Gender	BMI	Health_Condition	HbA1c_%	Dietary_Preferences	Allergies
P0001	59	Male	24.5	Prediabetes	10.5	Vegetarian	Gluten
P0002	38	Male	29.0	Type 2 Diabetes	6.4	Low-carb	Dairy
P0003	29	Female	24.5	Type 1 Diabetes	11.0	Keto	None
P0004	68	Male	23.0	Healthy	9.8	Vegan	Soy
P0005	64	Male	21.3	Type 1 Diabetes	6.6	Balanced	Peanuts
P0006	19	Female	34.6	Healthy	7.6	Vegetarian	Dairy
P0007	60	Male	29.8	Prediabetes	5.3	Keto	Peanuts
P0008	75	Male	20.9	Type 1 Diabetes	8.2	Low-carb	None
P0009	31	Male	27.6	Type 2 Diabetes	8.8	Keto	Soy
P0010	51	Female	39.0	Type 2 Diabetes	8.6	Vegan	Peanuts
P0011	69	Female	26.2	Type 1 Diabetes	11.9	Vegan	Gluten
P0012	37	Male	31.5	Prediabetes	5.0	Balanced	Soy
P0013	27	Female	22.7	Type 2 Diabetes	10.8	Balanced	Seafood
P0014	84	Male	18.7	Type 2 Diabetes	7.9	Low-carb	Dairy
P0015	40	Male	21.2	Prediabetes	6.8	Vegan	Gluten
P0016	27	Male	32.0	Type 1 Diabetes	7.6	Low-carb	None
P0017	35	Female	18.8	Type 1 Diabetes	11.9	Balanced	None
P0018	59	Female	19.3	Prediabetes	5.6	Vegetarian	None
P0019	68	Male	23.0	Healthy	6.2	Vegan	Gluten
P0020	76	Female	19.6	Type 2 Diabetes	6.8	Balanced	Gluten
P0021	23	Female	38.6	Type 1 Diabetes	10.9	Vegan	Gluten
P0022	52	Male	33.5	Type 2 Diabetes	11.5	Balanced	Peanuts
P0023	48	Male	23.2	Prediabetes	5.5	Vegetarian	Soy
P0024	73	Female	21.3	Prediabetes	7.2	Balanced	Peanuts
P0025	54	Female	33.9	Healthy	5.2	Vegetarian	None
P0026	20	Female	29.2	Type 2 Diabetes	7.5	Vegan	Gluten
P0027	38	Female	36.8	Healthy	5.6	Keto	Dairy
P0028	34	Male	21.2	Type 2 Diabetes	5.9	Balanced	None
P0029	22	Female	37.3	Healthy	11.3	Vegetarian	Peanuts
P0030	60	Male	23.7	Type 2 Diabetes	6.5	Balanced	Gluten
P0031	22	Male	33.9	Healthy	5.1	Low-carb	None
P0032	47	Female	19.4	Type 2 Diabetes	11.7	Vegan	Seafood
P0033	73	Female	35.2	Prediabetes	11.4	Low-carb	Soy
P0034	50	Male	21.3	Type 2 Diabetes	9.5	Keto	Peanuts
P0035	82	Male	20.5	Type 1 Diabetes	4.6	Balanced	None
P0036	55	Female	25.7	Healthy	6.5	Low-carb	Peanuts
P0037	34	Female	19.5	Healthy	10.1	Balanced	Soy
P0038	56	Male	23.9	Type 1 Diabetes	7.8	Vegan	Dairy
P0039	61	Female	22.7	Prediabetes	10.8	Low-carb	Seafood
P0040	83	Female	33.2	Prediabetes	11.1	Low-carb	Soy
P0041	26	Male	36.2	Type 1 Diabetes	7.3	Keto	Seafood
P0042	28	Female	25.9	Prediabetes	4.7	Keto	Seafood
P0043	54	Female	35.6	Type 1 Diabetes	9.6	Vegan	Soy
P0044	62	Male	23.5	Type 2 Diabetes	7.7	Keto	None
P0045	75	Male	36.3	Type 2 Diabetes	9.2	Vegetarian	Seafood
P0046	82	Female	28.3	Type 1 Diabetes	6.9	Vegetarian	Peanuts
P0047	76	Male	26.2	Type 2 Diabetes	6.2	Vegan	Seafood
P0048	22	Male	37.9	Type 1 Diabetes	5.5	Vegetarian	Gluten
P0049	74	Female	20.6	Type 1 Diabetes	7.6	Low-carb	Peanuts
P0050	29	Female	30.1	Prediabetes	9.4	Vegan	Peanuts
P0051	63	Male	21.3	Type 2 Diabetes	9.0	Vegan	Gluten
P0052	40	Male	20.0	Type 2 Diabetes	6.8	Low-carb	None
P0053	48	Female	19.0	Type 1 Diabetes	8.7	Low-carb	Peanuts
P0054	69	Male	22.0	Type 1 Diabetes	11.8	Vegetarian	Dairy
P0055	75	Female	31.4	Type 2 Diabetes	9.6	Vegan	Soy
P0056	67	Female	27.4	Type 2 Diabetes	6.5	Vegetarian	Peanuts
P0057	79	Female	37.5	Type 1 Diabetes	7.1	Vegetarian	Dairy
P0058	43	Male	33.2	Type 2 Diabetes	9.7	Low-carb	Dairy
P0059	41	Male	34.5	Type 1 Diabetes	8.9	Vegetarian	Dairy
P0060	21	Female	28.6	Prediabetes	7.1	Low-carb	Gluten
P0061	75	Male	26.6	Prediabetes	7.4	Vegetarian	Dairy
P0062	53	Female	31.6	Type 1 Diabetes	5.5	Vegan	Seafood
P0063	66	Female	37.0	Prediabetes	5.3	Vegan	Seafood
P0064	27	Female	21.9	Type 2 Diabetes	9.5	Low-carb	None
P0065	26	Female	34.6	Healthy	6.9	Keto	Dairy
P0066	77	Male	29.9	Healthy	11.5	Low-carb	Gluten
P0067	81	Female	21.1	Healthy	8.9	Vegetarian	Gluten
P0068	81	Female	35.4	Healthy	10.8	Vegan	None
P0069	67	Female	24.2	Prediabetes	5.8	Low-carb	Gluten
P0070	37	Female	36.6	Type 1 Diabetes	7.7	Keto	Soy
P0071	73	Female	34.5	Type 1 Diabetes	11.1	Balanced	Seafood
P0072	82	Male	36.2	Type 1 Diabetes	12.0	Balanced	Gluten
P0073	81	Female	19.9	Prediabetes	9.8	Keto	Peanuts
P0074	37	Female	26.8	Prediabetes	10.0	Balanced	Peanuts
P0075	34	Female	22.0	Type 1 Diabetes	10.5	Vegan	Dairy
P0076	58	Female	30.7	Healthy	11.1	Vegetarian	None
P0077	84	Male	35.7	Prediabetes	6.4	Balanced	None
P0078	43	Male	22.9	Prediabetes	8.7	Keto	Soy
P0079	81	Male	21.0	Type 2 Diabetes	10.4	Vegan	Gluten
P0080	22	Male	29.0	Type 1 Diabetes	11.3	Vegetarian	Gluten
P0081	58	Male	29.3	Type 1 Diabetes	8.4	Vegetarian	Dairy
P0082	85	Male	26.4	Healthy	7.7	Vegan	None
P0083	18	Female	30.5	Type 2 Diabetes	6.1	Vegan	Seafood
P0084	69	Female	26.4	Healthy	7.3	Low-carb	None
P0085	41	Male	36.6	Healthy	4.9	Keto	Gluten
P0086	48	Female	36.6	Healthy	4.6	Keto	Soy
P0087	65	Male	38.0	Type 2 Diabetes	8.4	Vegan	None
P0088	24	Female	28.4	Prediabetes	6.8	Vegetarian	Soy
P0089	52	Male	34.7	Prediabetes	6.4	Vegetarian	Seafood
P0090	21	Male	37.7	Healthy	8.3	Keto	Dairy
P0091	64	Female	26.7	Healthy	6.2	Low-carb	None
P0092	67	Male	33.6	Prediabetes	10.7	Keto	Gluten
P0093	66	Female	38.5	Healthy	8.7	Vegan	Soy
P0094	60	Male	20.3	Prediabetes	5.2	Low-carb	Peanuts
P0095	76	Male	29.5	Type 1 Diabetes	8.7	Vegetarian	Soy
P0096	22	Female	27.0	Healthy	8.8	Keto	Peanuts
P0097	21	Male	26.3	Type 2 Diabetes	8.2	Balanced	Seafood
P0098	33	Female	25.0	Type 2 Diabetes	9.1	Balanced	Seafood
P0099	39	Female	24.7	Prediabetes	8.8	Low-carb	Dairy
P0100	53	Male	34.9	Type 2 Diabetes	5.1	Balanced	None
P0101	40	Female	24.0	Type 1 Diabetes	6.8	Balanced	Dairy
P0102	61	Male	32.6	Type 2 Diabetes	4.9	Balanced	Dairy
P0103	65	Male	28.0	Healthy	8.8	Keto	Gluten
P0104	52	Female	27.8	Type 2 Diabetes	9.9	Vegan	Peanuts
P0105	50	Female	39.6	Type 2 Diabetes	8.5	Vegan	Dairy
P0106	41	Female	33.2	Type 1 Diabetes	10.7	Vegan	None
P0107	85	Male	31.5	Type 2 Diabetes	11.2	Vegan	Seafood
P0108	68	Female	22.6	Type 2 Diabetes	11.8	Keto	None
P0109	76	Female	23.3	Type 1 Diabetes	7.4	Keto	Seafood
P0110	68	Male	27.5	Prediabetes	11.7	Keto	Dairy
P0111	43	Male	18.7	Type 1 Diabetes	9.2	Balanced	Seafood
P0112	35	Male	32.4	Type 1 Diabetes	10.8	Vegetarian	None
P0113	63	Female	26.6	Prediabetes	10.4	Low-carb	Dairy
P0114	55	Male	28.3	Type 2 Diabetes	11.8	Vegetarian	Dairy
P0115	41	Female	21.3	Prediabetes	6.6	Keto	Seafood
P0116	49	Female	22.1	Type 2 Diabetes	6.5	Low-carb	Soy
P0117	35	Male	21.4	Type 1 Diabetes	7.8	Vegan	None
P0118	52	Male	37.5	Prediabetes	7.9	Vegetarian	Soy
P0119	68	Female	21.0	Healthy	11.6	Balanced	Soy
P0120	46	Female	24.9	Type 1 Diabetes	8.3	Keto	None
P0121	42	Female	21.7	Type 1 Diabetes	5.4	Vegetarian	Dairy
P0122	31	Female	23.2	Healthy	8.8	Balanced	Gluten
P0123	61	Female	27.3	Healthy	8.5	Vegetarian	Dairy
P0124	69	Female	21.5	Type 2 Diabetes	6.9	Low-carb	Dairy
P0125	39	Female	36.3	Healthy	7.7	Keto	Soy
P0126	51	Female	25.9	Prediabetes	5.6	Vegetarian	Seafood
P0127	28	Male	32.6	Type 1 Diabetes	10.9	Keto	Gluten
P0128	59	Female	33.5	Type 2 Diabetes	5.8	Vegetarian	Soy
P0129	41	Female	24.2	Type 2 Diabetes	12.0	Keto	Dairy
P0130	61	Female	21.8	Type 1 Diabetes	6.0	Keto	Peanuts
P0131	79	Male	33.1	Type 1 Diabetes	10.0	Vegan	Seafood
P0132	40	Male	36.8	Type 1 Diabetes	9.6	Keto	Soy
P0133	61	Female	32.2	Type 2 Diabetes	10.1	Vegan	None
P0134	67	Female	39.0	Healthy	11.0	Vegetarian	Gluten
P0135	39	Female	30.0	Healthy	7.2	Balanced	None
P0136	39	Female	29.1	Healthy	7.0	Balanced	Soy
P0137	69	Female	39.7	Type 1 Diabetes	11.1	Vegan	Gluten
P0138	46	Female	38.9	Type 2 Diabetes	10.2	Balanced	Gluten
P0139	46	Female	31.8	Type 1 Diabetes	4.5	Vegan	None
P0140	61	Male	34.4	Type 1 Diabetes	4.7	Low-carb	None
P0141	85	Female	38.5	Type 1 Diabetes	8.6	Keto	Dairy
P0142	65	Female	21.7	Prediabetes	7.3	Vegetarian	None
P0143	31	Female	23.7	Type 2 Diabetes	10.4	Balanced	Seafood
P0144	46	Male	25.2	Type 2 Diabetes	10.1	Balanced	Peanuts
P0145	82	Male	36.1	Prediabetes	12.0	Vegan	None
P0146	31	Male	20.3	Type 2 Diabetes	7.9	Keto	Soy
P0147	68	Female	31.4	Healthy	9.0	Vegan	Dairy
P0148	65	Male	33.2	Type 2 Diabetes	9.1	Vegetarian	Dairy
P0149	64	Male	24.2	Type 1 Diabetes	4.5	Vegetarian	Dairy
P0150	21	Female	22.8	Type 1 Diabetes	8.4	Vegan	None
P0151	80	Female	25.8	Prediabetes	10.3	Vegetarian	Seafood
P0152	84	Female	23.6	Type 1 Diabetes	8.8	Vegetarian	Dairy
P0153	51	Female	21.4	Prediabetes	5.2	Low-carb	None
P0154	67	Male	39.3	Type 2 Diabetes	6.4	Keto	Peanuts
P0155	59	Male	39.8	Prediabetes	7.5	Balanced	Seafood
P0156	20	Female	38.9	Type 2 Diabetes	4.5	Vegan	Soy
P0157	59	Female	39.4	Type 2 Diabetes	8.8	Keto	Seafood
P0158	80	Female	22.5	Type 1 Diabetes	10.9	Vegan	Peanuts
P0159	54	Male	26.4	Prediabetes	5.2	Vegan	Peanuts
P0160	51	Male	19.7	Type 2 Diabetes	8.8	Vegan	None
P0161	46	Female	29.9	Healthy	10.1	Vegetarian	Seafood
P0162	18	Female	23.3	Type 2 Diabetes	5.6	Low-carb	None
P0163	42	Female	24.1	Type 1 Diabetes	6.3	Low-carb	Soy
P0164	57	Male	22.8	Type 1 Diabetes	9.6	Keto	Peanuts
P0165	33	Male	36.0	Healthy	6.0	Vegan	Seafood
P0166	83	Male	35.9	Healthy	7.9	Vegetarian	Gluten
P0167	27	Female	23.7	Healthy	10.7	Balanced	Gluten
P0168	32	Male	20.2	Type 2 Diabetes	9.5	Vegan	Peanuts
P0169	79	Male	36.4	Healthy	11.6	Vegetarian	Soy
P0170	79	Male	36.7	Healthy	8.8	Balanced	Soy
P0171	39	Male	29.9	Type 2 Diabetes	7.9	Vegan	None
P0172	24	Male	27.2	Type 2 Diabetes	9.9	Keto	Peanuts
P0173	43	Female	26.5	Type 2 Diabetes	4.8	Balanced	Seafood
P0174	84	Male	34.0	Type 2 Diabetes	4.6	Vegan	Dairy
P0175	60	Female	26.5	Healthy	10.5	Keto	Seafood
P0176	48	Female	28.5	Type 2 Diabetes	7.0	Vegetarian	Seafood
P0177	52	Female	34.1	Type 2 Diabetes	8.6	Vegan	Gluten
P0178	22	Female	38.2	Healthy	10.8	Low-carb	Soy
P0179	29	Female	30.6	Healthy	5.1	Low-carb	Dairy
P0180	64	Female	24.3	Type 1 Diabetes	10.9	Vegan	Soy
P0181	44	Male	25.6	Prediabetes	11.3	Vegan	Soy
P0182	68	Female	28.3	Type 1 Diabetes	7.7	Vegan	Soy
P0183	57	Male	31.1	Healthy	12.0	Vegetarian	None
P0184	29	Female	37.7	Type 2 Diabetes	7.4	Low-carb	Soy
P0185	59	Male	35.6	Healthy	4.8	Vegetarian	Gluten
P0186	55	Male	24.3	Healthy	4.7	Keto	Seafood
P0187	76	Male	35.1	Type 1 Diabetes	9.0	Keto	Seafood
P0188	31	Male	37.9	Type 2 Diabetes	10.8	Vegan	None
P0189	59	Female	32.2	Healthy	8.9	Keto	Peanuts
P0190	59	Male	38.9	Prediabetes	6.6	Low-carb	Gluten
P0191	43	Male	26.3	Type 1 Diabetes	6.1	Low-carb	Dairy
P0192	31	Female	23.7	Type 1 Diabetes	7.8	Keto	Peanuts
P0193	45	Female	26.5	Type 1 Diabetes	11.2	Balanced	Seafood
P0194	40	Female	28.7	Type 2 Diabetes	9.9	Balanced	Soy
P0195	64	Male	36.9	Type 2 Diabetes	6.3	Vegan	Dairy
P0196	45	Male	27.0	Type 2 Diabetes	7.8	Balanced	None
P0197	71	Male	38.5	Type 2 Diabetes	11.5	Low-carb	Gluten
P0198	78	Male	31.3	Type 2 Diabetes	8.4	Vegan	Dairy
P0199	85	Female	29.3	Type 2 Diabetes	5.1	Balanced	Soy
P0200	30	Female	39.2	Type 1 Diabetes	5.2	Balanced	Gluten
P0201	48	Female	19.9	Type 2 Diabetes	9.0	Low-carb	Soy
P0202	72	Female	23.0	Prediabetes	9.3	Vegetarian	Seafood
P0203	75	Male	24.5	Type 2 Diabetes	9.7	Vegetarian	Peanuts
P0204	58	Male	20.2	Healthy	7.0	Low-carb	Peanuts
P0205	23	Male	25.9	Type 1 Diabetes	5.6	Keto	Soy
P0206	20	Male	26.5	Healthy	8.8	Vegetarian	Peanuts
P0207	52	Female	30.0	Prediabetes	10.5	Balanced	Dairy
P0208	37	Female	38.0	Type 1 Diabetes	5.6	Vegan	Soy
P0209	31	Male	30.8	Healthy	4.6	Vegan	Gluten
P0210	54	Female	38.4	Healthy	9.3	Low-carb	Peanuts
P0211	29	Female	38.6	Healthy	10.5	Balanced	Peanuts
P0212	22	Male	38.2	Healthy	9.5	Vegetarian	None
P0213	63	Female	25.1	Type 1 Diabetes	5.0	Low-carb	Peanuts
P0214	40	Female	20.4	Type 1 Diabetes	6.0	Low-carb	Seafood
P0215	76	Male	25.8	Healthy	10.2	Vegan	Gluten
P0216	67	Female	34.8	Prediabetes	6.6	Keto	Dairy
P0217	85	Male	31.3	Type 2 Diabetes	7.6	Low-carb	Dairy
P0218	33	Male	25.4	Type 1 Diabetes	7.8	Low-carb	None
P0219	85	Male	38.7	Type 1 Diabetes	7.3	Low-carb	Seafood
P0220	78	Male	30.9	Prediabetes	8.8	Keto	Seafood
P0221	25	Male	27.0	Type 2 Diabetes	9.0	Vegan	None
P0222	34	Male	36.7	Type 1 Diabetes	6.6	Vegan	Gluten
P0223	79	Female	22.4	Type 2 Diabetes	11.2	Vegetarian	Gluten
P0224	18	Male	36.8	Healthy	6.6	Vegan	None
P0225	52	Female	23.6	Healthy	7.5	Keto	Seafood
P0226	64	Female	28.2	Healthy	7.8	Keto	Soy
P0227	34	Male	39.6	Type 1 Diabetes	9.9	Vegan	Seafood
P0228	48	Female	21.4	Healthy	5.2	Vegan	Seafood
P0229	83	Female	26.4	Type 1 Diabetes	8.6	Vegan	Gluten
P0230	85	Female	33.9	Prediabetes	6.5	Vegetarian	None
P0231	62	Male	39.7	Healthy	9.3	Balanced	Seafood
P0232	69	Female	24.2	Type 2 Diabetes	4.6	Low-carb	Peanuts
P0233	38	Female	26.8	Prediabetes	5.5	Low-carb	None
P0234	35	Male	38.6	Prediabetes	10.3	Keto	Soy
P0235	60	Female	24.6	Healthy	11.3	Vegan	Soy
P0236	72	Female	40.0	Type 2 Diabetes	9.7	Balanced	None
P0237	71	Male	39.0	Type 1 Diabetes	5.6	Low-carb	Seafood
P0238	25	Female	32.5	Type 2 Diabetes	5.5	Low-carb	Soy
P0239	59	Male	31.0	Healthy	6.2	Balanced	Seafood
P0240	82	Male	23.8	Healthy	7.9	Low-carb	None
P0241	71	Male	37.8	Prediabetes	11.4	Keto	Seafood
P0242	75	Female	38.7	Healthy	6.7	Vegan	Soy
P0243	74	Female	36.1	Healthy	4.5	Balanced	Soy
P0244	53	Female	25.0	Type 2 Diabetes	11.7	Balanced	Soy
P0245	56	Female	25.3	Prediabetes	7.4	Low-carb	Dairy
P0246	39	Male	25.1	Type 1 Diabetes	4.8	Vegetarian	Peanuts
P0247	35	Male	33.9	Type 2 Diabetes	7.1	Balanced	None
P0248	81	Female	19.7	Prediabetes	11.2	Vegetarian	None
P0249	61	Female	30.7	Healthy	8.2	Balanced	Peanuts
P0250	83	Female	23.2	Type 2 Diabetes	9.7	Low-carb	Soy
P0251	61	Female	35.1	Prediabetes	11.3	Balanced	Peanuts
P0252	53	Female	23.4	Type 2 Diabetes	8.0	Low-carb	Gluten
P0253	61	Female	39.2	Prediabetes	10.4	Balanced	Gluten
P0254	72	Female	33.1	Prediabetes	7.2	Balanced	None
P0255	64	Male	18.9	Type 2 Diabetes	11.8	Vegan	None
P0256	58	Male	30.0	Prediabetes	7.6	Balanced	Dairy
P0257	54	Male	33.3	Healthy	5.7	Vegetarian	Seafood
P0258	40	Male	21.1	Type 1 Diabetes	11.5	Vegan	Dairy
P0259	82	Male	38.7	Healthy	7.1	Keto	Seafood
P0260	34	Male	36.2	Prediabetes	7.9	Vegetarian	Dairy
P0261	56	Male	38.3	Type 2 Diabetes	4.6	Low-carb	Seafood
P0262	33	Female	21.6	Type 1 Diabetes	5.2	Low-carb	None
P0263	28	Female	21.1	Healthy	9.1	Keto	Dairy
P0264	72	Female	26.4	Prediabetes	11.9	Vegetarian	Peanuts
P0265	60	Male	30.3	Healthy	8.7	Vegan	Gluten
P0266	21	Female	20.5	Type 2 Diabetes	5.5	Balanced	Peanuts
P0267	35	Female	38.5	Healthy	9.8	Vegan	Peanuts
P0268	18	Female	24.5	Healthy	5.3	Vegan	Soy
P0269	23	Male	21.9	Prediabetes	5.4	Vegetarian	None
P0270	23	Male	26.3	Type 1 Diabetes	7.6	Balanced	None
P0271	37	Female	39.3	Healthy	5.0	Low-carb	Seafood
P0272	57	Male	24.5	Healthy	5.8	Balanced	Soy
P0273	65	Female	37.8	Healthy	9.2	Balanced	Gluten
P0274	47	Male	27.8	Type 1 Diabetes	7.0	Vegan	None
P0275	47	Male	38.0	Type 1 Diabetes	8.7	Vegan	Dairy
P0276	27	Male	35.6	Healthy	6.7	Low-carb	Gluten
P0277	48	Female	24.1	Prediabetes	11.0	Vegan	Soy
P0278	34	Male	36.6	Healthy	7.5	Vegan	Soy
P0279	32	Male	32.5	Prediabetes	11.1	Balanced	Peanuts
P0280	59	Female	33.1	Prediabetes	5.0	Low-carb	Peanuts
P0281	58	Female	19.5	Prediabetes	9.0	Low-carb	None
P0282	26	Male	29.2	Healthy	6.1	Keto	Dairy
P0283	44	Male	32.3	Prediabetes	6.5	Vegetarian	Peanuts
P0284	18	Male	22.0	Type 1 Diabetes	7.6	Vegetarian	Seafood
P0285	59	Female	32.4	Type 2 Diabetes	4.9	Low-carb	Gluten
P0286	61	Male	36.0	Prediabetes	5.5	Balanced	Soy
P0287	79	Male	19.0	Type 1 Diabetes	6.3	Vegetarian	None
P0288	22	Female	29.9	Healthy	5.6	Vegan	Gluten
P0289	84	Female	35.6	Healthy	5.1	Vegan	Gluten
P0290	44	Male	37.3	Type 2 Diabetes	5.2	Low-carb	Dairy
P0291	72	Male	36.1	Prediabetes	11.1	Balanced	Dairy
P0292	41	Female	23.3	Healthy	11.3	Vegetarian	Soy
P0293	30	Male	28.1	Prediabetes	6.0	Vegetarian	Dairy
P0294	54	Female	28.2	Type 2 Diabetes	11.3	Vegetarian	Dairy
P0295	56	Male	30.9	Healthy	8.8	Low-carb	Gluten
P0296	54	Female	27.1	Type 1 Diabetes	11.9	Vegan	Soy
P0297	84	Male	25.5	Healthy	9.2	Balanced	Soy
P0298	85	Female	22.5	Prediabetes	5.0	Vegan	None
P0299	67	Male	28.6	Type 1 Diabetes	5.2	Balanced	Seafood
P0300	67	Female	20.9	Prediabetes	4.7	Balanced	Soy
P0301	80	Male	38.1	Prediabetes	11.3	Balanced	Soy
P0302	36	Male	32.4	Prediabetes	11.6	Keto	Peanuts
P0303	81	Male	19.5	Type 1 Diabetes	9.9	Vegetarian	Soy
P0304	46	Male	34.9	Type 2 Diabetes	4.6	Balanced	Peanuts
P0305	72	Female	33.6	Healthy	10.0	Balanced	None
P0306	75	Female	36.0	Type 1 Diabetes	7.8	Low-carb	Gluten
P0307	74	Female	36.0	Prediabetes	6.9	Balanced	None
P0308	55	Female	38.5	Type 2 Diabetes	11.7	Vegan	Dairy
P0309	70	Male	19.9	Type 1 Diabetes	10.3	Vegetarian	Gluten
P0310	37	Female	38.4	Type 1 Diabetes	10.0	Keto	Soy
P0311	18	Female	26.4	Type 2 Diabetes	11.8	Vegetarian	None
P0312	34	Male	32.5	Healthy	6.4	Vegan	Seafood
P0313	64	Female	32.7	Type 2 Diabetes	7.4	Keto	Seafood
P0314	83	Female	19.5	Healthy	4.8	Low-carb	Dairy
P0315	39	Female	19.0	Type 1 Diabetes	11.1	Vegetarian	Soy
P0316	65	Female	21.8	Healthy	9.4	Balanced	Peanuts
P0317	54	Female	36.9	Healthy	11.2	Low-carb	Seafood
P0318	44	Female	22.3	Prediabetes	11.8	Balanced	Dairy
P0319	26	Female	21.3	Type 1 Diabetes	7.6	Vegetarian	Gluten
P0320	85	Male	25.1	Type 1 Diabetes	6.1	Vegetarian	Gluten
P0321	45	Male	25.4	Type 2 Diabetes	9.3	Low-carb	Gluten
P0322	40	Female	32.7	Prediabetes	7.4	Keto	Gluten
P0323	31	Male	38.8	Prediabetes	11.7	Keto	Peanuts
P0324	35	Female	21.1	Prediabetes	5.3	Balanced	Gluten
P0325	42	Male	19.1	Type 1 Diabetes	5.2	Low-carb	Peanuts
P0326	26	Female	25.0	Type 2 Diabetes	6.3	Low-carb	Peanuts
P0327	34	Male	39.3	Type 1 Diabetes	7.2	Balanced	Dairy
P0328	43	Male	33.4	Type 2 Diabetes	9.9	Keto	Soy
P0329	36	Female	21.2	Type 1 Diabetes	10.5	Keto	Seafood
P0330	18	Male	38.2	Prediabetes	11.9	Keto	Gluten
P0331	57	Male	34.9	Healthy	11.7	Vegan	None
P0332	29	Male	29.9	Prediabetes	6.8	Vegan	Dairy
P0333	25	Female	32.0	Type 2 Diabetes	10.8	Vegetarian	Peanuts
P0334	66	Female	20.4	Healthy	6.4	Vegan	None
P0335	19	Female	39.9	Prediabetes	7.1	Low-carb	Peanuts
P0336	29	Female	38.0	Type 1 Diabetes	11.7	Vegan	Soy
P0337	84	Male	22.8	Prediabetes	5.1	Vegetarian	Gluten
P0338	49	Male	22.8	Healthy	12.0	Keto	None
P0339	71	Female	31.9	Type 2 Diabetes	8.5	Vegan	Soy
P0340	51	Female	26.0	Type 1 Diabetes	5.7	Balanced	Seafood
P0341	80	Female	21.8	Type 2 Diabetes	6.9	Vegetarian	Dairy
P0342	38	Male	35.2	Healthy	5.3	Vegetarian	None
P0343	44	Female	22.3	Prediabetes	9.6	Vegetarian	Peanuts
P0344	77	Male	34.0	Type 1 Diabetes	10.7	Low-carb	Dairy
P0345	62	Female	31.4	Type 1 Diabetes	9.5	Balanced	Gluten
P0346	21	Female	22.5	Type 1 Diabetes	5.9	Vegan	Seafood
P0347	39	Male	34.1	Type 2 Diabetes	7.9	Vegan	Gluten
P0348	78	Female	36.9	Type 1 Diabetes	4.5	Vegetarian	None
P0349	69	Female	35.4	Prediabetes	7.4	Vegetarian	Peanuts
P0350	84	Male	25.9	Healthy	7.6	Balanced	Gluten
P0351	29	Male	34.0	Healthy	10.6	Vegetarian	Seafood
P0352	76	Male	39.3	Type 1 Diabetes	11.5	Vegan	Gluten
P0353	40	Female	26.1	Prediabetes	11.5	Keto	None
P0354	41	Female	37.7	Type 2 Diabetes	10.4	Balanced	Dairy
P0355	62	Male	32.7	Type 1 Diabetes	11.6	Keto	None
P0356	79	Female	23.1	Prediabetes	10.9	Vegetarian	Gluten
P0357	77	Male	23.5	Healthy	6.6	Balanced	Peanuts
P0358	59	Male	22.1	Prediabetes	5.1	Keto	None
P0359	51	Male	32.3	Type 1 Diabetes	11.4	Low-carb	Gluten
P0360	64	Female	35.1	Prediabetes	11.1	Vegan	Gluten
P0361	52	Male	28.0	Type 2 Diabetes	11.1	Vegetarian	Peanuts
P0362	79	Male	33.5	Healthy	7.6	Vegetarian	Gluten
P0363	35	Male	22.6	Prediabetes	8.6	Keto	None
P0364	66	Male	29.7	Healthy	8.3	Vegetarian	Dairy
P0365	37	Male	31.6	Healthy	10.8	Vegan	None
P0366	22	Male	18.5	Type 1 Diabetes	10.4	Balanced	Peanuts
P0367	59	Female	26.3	Healthy	6.7	Vegan	Soy
P0368	36	Male	28.7	Type 1 Diabetes	8.0	Balanced	Seafood
P0369	29	Female	33.4	Type 1 Diabetes	5.1	Keto	Soy
P0370	83	Male	37.7	Healthy	5.7	Keto	None
P0371	76	Male	36.4	Type 2 Diabetes	5.0	Low-carb	Soy
P0372	66	Male	35.3	Healthy	6.1	Vegetarian	Soy
P0373	48	Male	23.3	Type 1 Diabetes	4.6	Balanced	Gluten
P0374	31	Male	23.4	Type 1 Diabetes	7.6	Vegan	Dairy
P0375	68	Male	27.7	Type 1 Diabetes	11.5	Vegan	None
P0376	24	Male	29.4	Type 2 Diabetes	10.5	Keto	Seafood
P0377	41	Male	39.4	Healthy	6.8	Balanced	Seafood
P0378	74	Male	28.6	Prediabetes	8.7	Vegetarian	Seafood
P0379	33	Male	20.5	Type 1 Diabetes	12.0	Low-carb	None
P0380	78	Male	19.6	Type 1 Diabetes	11.8	Low-carb	None
P0381	40	Male	39.5	Type 2 Diabetes	5.4	Low-carb	Peanuts
P0382	26	Male	19.5	Prediabetes	6.8	Keto	Seafood
P0383	76	Male	22.5	Prediabetes	6.5	Vegetarian	None
P0384	45	Male	31.6	Prediabetes	6.1	Vegan	Seafood
P0385	43	Male	35.4	Prediabetes	4.9	Keto	None
P0386	74	Male	21.1	Type 2 Diabetes	9.9	Vegetarian	Peanuts
P0387	45	Female	29.4	Type 1 Diabetes	11.1	Vegetarian	None
P0388	41	Female	21.9	Healthy	10.2	Balanced	Soy
P0389	21	Female	36.9	Healthy	8.6	Vegetarian	Peanuts
P0390	59	Female	26.7	Prediabetes	11.6	Vegan	Soy
P0391	41	Male	20.6	Prediabetes	5.6	Low-carb	None
P0392	40	Male	29.1	Healthy	7.0	Balanced	Peanuts
P0393	37	Male	21.9	Healthy	9.3	Vegetarian	Dairy
P0394	45	Female	20.6	Prediabetes	10.8	Vegan	Peanuts
P0395	70	Female	32.4	Type 2 Diabetes	9.0	Vegetarian	None
P0396	39	Male	39.0	Prediabetes	10.1	Keto	Seafood
P0397	30	Male	39.6	Type 1 Diabetes	5.7	Keto	Dairy
P0398	72	Male	23.3	Healthy	6.4	Low-carb	Dairy
P0399	59	Female	39.2	Type 2 Diabetes	10.4	Low-carb	Peanuts
P0400	27	Male	33.1	Type 2 Diabetes	4.6	Keto	Soy
P0401	56	Female	32.1	Type 1 Diabetes	7.5	Vegan	Peanuts
P0402	48	Female	22.4	Prediabetes	9.7	Balanced	Gluten
P0403	36	Male	20.4	Prediabetes	10.5	Keto	Dairy
P0404	48	Female	37.0	Healthy	9.3	Low-carb	Seafood
P0405	39	Male	32.8	Healthy	5.2	Vegetarian	Gluten
P0406	59	Male	36.6	Type 2 Diabetes	5.4	Balanced	Soy
P0407	64	Female	27.8	Prediabetes	9.5	Low-carb	Seafood
P0408	49	Female	33.7	Healthy	9.1	Vegetarian	Dairy
P0409	44	Male	24.1	Type 2 Diabetes	10.3	Balanced	Peanuts
P0410	58	Male	37.0	Type 2 Diabetes	8.6	Balanced	None
P0411	57	Male	35.3	Type 2 Diabetes	5.1	Low-carb	Seafood
P0412	52	Female	28.8	Type 1 Diabetes	5.6	Vegetarian	Soy
P0413	71	Female	25.5	Type 1 Diabetes	6.4	Vegan	Peanuts
P0414	33	Female	34.7	Prediabetes	10.9	Balanced	Gluten
P0415	80	Male	21.3	Type 2 Diabetes	7.7	Keto	None
P0416	77	Male	23.0	Type 2 Diabetes	6.8	Keto	None
P0417	81	Female	39.4	Prediabetes	7.0	Vegetarian	Seafood
P0418	46	Female	23.2	Healthy	8.9	Vegetarian	Soy
P0419	38	Female	33.4	Type 1 Diabetes	6.7	Vegan	Seafood
P0420	68	Female	21.8	Prediabetes	11.1	Balanced	Gluten
P0421	55	Male	39.0	Healthy	8.3	Low-carb	None
P0422	49	Male	38.3	Prediabetes	5.8	Balanced	Peanuts
P0423	20	Male	29.4	Healthy	5.0	Balanced	Gluten
P0424	60	Male	32.1	Healthy	8.4	Low-carb	Dairy
P0425	51	Male	34.7	Prediabetes	8.9	Keto	Gluten
P0426	50	Female	24.8	Prediabetes	7.6	Balanced	Dairy
P0427	81	Female	39.9	Prediabetes	4.7	Vegetarian	Soy
P0428	32	Male	25.9	Prediabetes	7.5	Balanced	Dairy
P0429	41	Male	39.8	Type 2 Diabetes	6.4	Vegetarian	Dairy
P0430	75	Female	36.9	Healthy	10.3	Balanced	Dairy
P0431	74	Female	30.7	Prediabetes	7.1	Balanced	Soy
P0432	18	Female	33.9	Type 2 Diabetes	5.2	Vegan	Seafood
P0433	41	Female	32.8	Type 1 Diabetes	5.3	Balanced	Peanuts
P0434	40	Female	33.2	Type 2 Diabetes	4.8	Vegan	None
P0435	74	Male	37.0	Type 2 Diabetes	5.2	Balanced	Dairy
P0436	26	Female	22.3	Prediabetes	10.6	Keto	Dairy
P0437	38	Male	39.1	Type 1 Diabetes	7.3	Low-carb	Soy
P0438	25	Male	27.2	Healthy	6.0	Vegetarian	Seafood
P0439	60	Female	26.6	Type 1 Diabetes	10.1	Vegetarian	Seafood
P0440	49	Female	36.2	Type 2 Diabetes	5.1	Low-carb	Dairy
P0441	77	Female	31.8	Prediabetes	9.9	Keto	Soy
P0442	85	Female	39.9	Prediabetes	6.4	Vegetarian	Dairy
P0443	81	Female	23.0	Prediabetes	4.7	Keto	Dairy
P0444	32	Male	32.6	Type 2 Diabetes	9.8	Keto	Peanuts
P0445	45	Male	37.9	Type 1 Diabetes	4.9	Keto	Seafood
P0446	80	Male	23.7	Type 2 Diabetes	9.1	Low-carb	None
P0447	59	Female	37.8	Type 1 Diabetes	11.6	Low-carb	None
P0448	35	Female	35.5	Type 1 Diabetes	7.7	Vegan	Seafood
P0449	84	Female	28.8	Type 2 Diabetes	10.7	Balanced	None
P0450	49	Male	35.7	Healthy	6.3	Balanced	Soy
P0451	34	Male	19.9	Type 2 Diabetes	5.6	Vegan	Seafood
P0452	37	Male	32.4	Type 2 Diabetes	9.9	Keto	None
P0453	21	Female	29.9	Type 1 Diabetes	9.3	Low-carb	Soy
P0454	30	Male	24.3	Type 1 Diabetes	8.3	Low-carb	Seafood
P0455	35	Female	33.2	Healthy	4.9	Keto	Seafood
P0456	64	Female	29.1	Type 2 Diabetes	4.9	Vegetarian	Gluten
P0457	68	Male	20.7	Type 2 Diabetes	5.7	Vegetarian	Dairy
P0458	24	Female	23.6	Healthy	12.0	Low-carb	Soy
P0459	42	Female	28.9	Healthy	6.0	Balanced	Dairy
P0460	40	Female	25.3	Type 2 Diabetes	9.0	Keto	Seafood
P0461	22	Male	36.9	Healthy	8.6	Balanced	Peanuts
P0462	23	Male	38.9	Prediabetes	8.9	Low-carb	Dairy
P0463	51	Female	35.1	Type 2 Diabetes	9.0	Vegetarian	Dairy
P0464	80	Male	32.5	Prediabetes	11.7	Vegan	Dairy
P0465	77	Female	25.5	Prediabetes	5.1	Vegetarian	Gluten
P0466	84	Female	18.8	Prediabetes	10.6	Balanced	Gluten
P0467	82	Male	32.7	Prediabetes	4.7	Balanced	Peanuts
P0468	82	Female	23.2	Type 2 Diabetes	4.6	Low-carb	Peanuts
P0469	74	Male	26.8	Type 2 Diabetes	6.7	Vegetarian	Seafood
P0470	62	Female	27.1	Prediabetes	11.5	Low-carb	Soy
P0471	44	Female	19.7	Type 2 Diabetes	10.6	Vegan	Dairy
P0472	65	Male	35.4	Prediabetes	6.3	Vegan	Peanuts
P0473	83	Female	32.8	Type 2 Diabetes	10.1	Balanced	None
P0474	63	Female	23.4	Prediabetes	8.2	Vegetarian	Gluten
P0475	41	Male	36.3	Type 1 Diabetes	5.2	Balanced	Seafood
P0476	48	Male	28.7	Healthy	10.7	Keto	Gluten
P0477	68	Female	26.4	Type 1 Diabetes	10.2	Keto	None
P0478	25	Male	19.9	Prediabetes	8.7	Vegan	Dairy
P0479	23	Female	34.2	Healthy	4.8	Vegan	Soy
P0480	43	Female	35.5	Prediabetes	10.1	Low-carb	Gluten
P0481	20	Male	19.5	Type 1 Diabetes	11.1	Balanced	Gluten
P0482	53	Female	25.3	Healthy	10.2	Balanced	None
P0483	56	Male	30.7	Type 1 Diabetes	11.1	Balanced	Peanuts
P0484	48	Female	35.7	Type 1 Diabetes	5.7	Vegan	Gluten
P0485	67	Female	38.6	Prediabetes	11.9	Low-carb	None
P0486	28	Male	32.7	Type 1 Diabetes	7.2	Balanced	Gluten
P0487	59	Female	26.4	Type 1 Diabetes	9.9	Balanced	Peanuts
P0488	32	Female	27.7	Prediabetes	11.8	Low-carb	Dairy
P0489	76	Male	34.0	Prediabetes	11.9	Keto	Seafood
P0490	26	Female	20.0	Type 1 Diabetes	9.9	Vegan	Gluten
P0491	62	Female	30.7	Prediabetes	6.4	Vegan	None
P0492	38	Male	38.2	Healthy	8.9	Vegan	Gluten
P0493	44	Male	25.9	Healthy	6.6	Balanced	None
P0494	29	Male	27.7	Prediabetes	11.8	Balanced	Dairy
P0495	20	Male	18.9	Prediabetes	8.0	Balanced	Gluten
P0496	37	Male	38.6	Healthy	8.4	Keto	Soy
P0497	39	Male	20.5	Type 2 Diabetes	11.0	Vegetarian	Peanuts
P0498	62	Female	34.0	Prediabetes	11.4	Low-carb	Gluten
P0499	21	Female	31.2	Type 2 Diabetes	9.2	Keto	Gluten
P0500	29	Female	23.0	Prediabetes	5.1	Low-carb	None
P0501	56	Male	25.4	Type 2 Diabetes	11.7	Keto	Peanuts
P0502	43	Female	30.3	Prediabetes	7.1	Balanced	Peanuts
P0503	79	Male	26.2	Healthy	7.0	Keto	Dairy
P0504	53	Female	22.5	Prediabetes	5.7	Keto	None
P0505	83	Male	28.8	Type 1 Diabetes	5.4	Balanced	Dairy
P0506	42	Male	18.5	Healthy	8.0	Vegetarian	Seafood
P0507	25	Female	21.4	Type 1 Diabetes	5.7	Vegan	Dairy
P0508	43	Male	24.0	Prediabetes	8.5	Keto	None
P0509	18	Male	27.8	Prediabetes	11.0	Vegetarian	None
P0510	71	Female	21.9	Healthy	7.8	Keto	Dairy
P0511	78	Female	18.8	Type 2 Diabetes	10.1	Low-carb	Peanuts
P0512	28	Female	31.9	Prediabetes	8.0	Balanced	Soy
P0513	44	Female	32.5	Prediabetes	10.3	Balanced	None
P0514	81	Male	20.6	Type 2 Diabetes	9.0	Vegan	None
P0515	29	Female	34.2	Type 1 Diabetes	4.9	Keto	Gluten
P0516	32	Female	20.4	Prediabetes	6.2	Balanced	Peanuts
P0517	36	Female	25.1	Type 2 Diabetes	5.3	Vegan	Soy
P0518	68	Female	38.7	Healthy	7.6	Vegetarian	Soy
P0519	24	Male	30.8	Type 1 Diabetes	7.7	Vegan	Soy
P0520	37	Male	34.7	Type 2 Diabetes	8.6	Keto	None
P0521	37	Female	27.7	Type 2 Diabetes	8.3	Keto	Gluten
P0522	32	Female	38.9	Type 1 Diabetes	10.3	Keto	Gluten
P0523	44	Female	27.2	Type 2 Diabetes	8.0	Balanced	None
P0524	38	Male	29.9	Healthy	10.8	Balanced	Dairy
P0525	33	Male	32.4	Type 1 Diabetes	5.5	Low-carb	Gluten
P0526	76	Male	27.2	Type 1 Diabetes	6.0	Vegetarian	None
P0527	70	Male	30.7	Type 2 Diabetes	9.0	Vegetarian	Dairy
P0528	77	Female	29.7	Type 2 Diabetes	10.2	Low-carb	Seafood
P0529	35	Male	23.1	Type 2 Diabetes	9.3	Vegetarian	Gluten
P0530	24	Female	22.0	Healthy	7.4	Keto	Seafood
P0531	32	Male	29.0	Type 1 Diabetes	8.1	Vegan	None
P0532	29	Female	28.9	Healthy	10.3	Vegan	Dairy
P0533	32	Female	20.2	Type 2 Diabetes	8.5	Low-carb	Peanuts
P0534	32	Male	31.4	Type 1 Diabetes	8.1	Balanced	Peanuts
P0535	66	Male	35.1	Prediabetes	10.8	Low-carb	Dairy
P0536	69	Male	21.3	Type 2 Diabetes	4.8	Vegetarian	Dairy
P0537	31	Female	32.5	Healthy	11.1	Keto	None
P0538	34	Female	33.0	Healthy	8.7	Balanced	Peanuts
P0539	41	Male	19.1	Type 2 Diabetes	5.3	Low-carb	Peanuts
P0540	23	Female	39.1	Type 1 Diabetes	11.3	Keto	Seafood
P0541	33	Male	33.5	Prediabetes	5.9	Balanced	Dairy
P0542	22	Female	39.2	Healthy	6.7	Balanced	Dairy
P0543	75	Female	30.0	Type 2 Diabetes	4.6	Low-carb	Gluten
P0544	35	Female	28.7	Prediabetes	9.9	Balanced	Seafood
P0545	61	Male	30.2	Type 1 Diabetes	8.6	Balanced	Dairy
P0546	85	Male	26.1	Prediabetes	10.4	Vegan	None
P0547	74	Female	36.6	Type 2 Diabetes	8.0	Vegan	Soy
P0548	49	Female	38.6	Type 1 Diabetes	11.8	Low-carb	Gluten
P0549	43	Female	38.7	Healthy	4.7	Low-carb	Dairy
P0550	45	Female	33.2	Prediabetes	5.8	Balanced	Soy
P0551	22	Male	37.9	Healthy	6.4	Vegan	Soy
P0552	55	Female	33.5	Prediabetes	11.0	Keto	Dairy
P0553	42	Female	25.1	Type 2 Diabetes	6.0	Low-carb	Peanuts
P0554	73	Male	21.0	Prediabetes	10.3	Balanced	None
P0555	66	Male	20.5	Type 2 Diabetes	6.1	Vegan	Soy
P0556	61	Male	35.1	Healthy	7.5	Keto	Dairy
P0557	44	Male	25.6	Type 1 Diabetes	5.9	Keto	Soy
P0558	19	Female	22.6	Type 1 Diabetes	11.8	Vegan	Gluten
P0559	40	Female	39.0	Type 1 Diabetes	5.4	Keto	Seafood
P0560	76	Male	33.0	Prediabetes	8.9	Keto	None
P0561	56	Male	35.4	Healthy	10.4	Low-carb	Dairy
P0562	84	Male	32.2	Healthy	7.4	Keto	Soy
P0563	31	Male	22.4	Type 2 Diabetes	9.5	Keto	Gluten
P0564	37	Female	21.2	Prediabetes	7.4	Vegan	None
P0565	54	Male	19.5	Prediabetes	7.1	Balanced	Seafood
P0566	40	Female	21.1	Healthy	7.9	Low-carb	Soy
P0567	30	Female	20.0	Healthy	7.5	Keto	None
P0568	29	Female	36.6	Type 1 Diabetes	8.0	Vegan	Soy
P0569	54	Male	35.2	Healthy	7.4	Balanced	Seafood
P0570	20	Female	29.0	Healthy	7.8	Vegetarian	Soy
P0571	68	Male	26.6	Healthy	9.6	Vegan	Seafood
P0572	85	Male	39.9	Type 2 Diabetes	5.0	Vegan	Seafood
P0573	35	Male	30.6	Healthy	9.1	Balanced	Gluten
P0574	61	Female	28.3	Type 1 Diabetes	5.4	Low-carb	Gluten
P0575	19	Female	38.3	Prediabetes	8.8	Balanced	Soy
P0576	59	Male	28.8	Type 2 Diabetes	11.9	Low-carb	Dairy
P0577	35	Male	33.8	Type 2 Diabetes	11.5	Keto	Soy
P0578	37	Female	18.5	Healthy	9.7	Balanced	Gluten
P0579	54	Female	27.5	Type 2 Diabetes	11.5	Vegetarian	Seafood
P0580	66	Male	30.6	Prediabetes	11.6	Keto	Peanuts
P0581	34	Male	27.0	Healthy	5.2	Vegetarian	Gluten
P0582	20	Male	25.1	Healthy	4.9	Vegan	Dairy
P0583	42	Female	32.8	Prediabetes	5.4	Balanced	Gluten
P0584	64	Male	27.9	Prediabetes	7.5	Keto	None
P0585	62	Male	27.1	Type 1 Diabetes	6.7	Vegetarian	Seafood
P0586	66	Female	30.8	Type 1 Diabetes	5.6	Vegan	Peanuts
P0587	26	Female	31.3	Type 1 Diabetes	5.0	Low-carb	Peanuts
P0588	18	Male	38.4	Type 1 Diabetes	8.1	Vegan	Dairy
P0589	45	Male	37.5	Type 1 Diabetes	4.6	Keto	Soy
P0590	62	Male	20.4	Prediabetes	6.0	Keto	Seafood
P0591	34	Female	36.0	Healthy	4.8	Vegan	Gluten
P0592	81	Male	26.8	Type 2 Diabetes	11.6	Low-carb	Dairy
P0593	20	Female	26.0	Type 1 Diabetes	10.6	Vegan	Soy
P0594	30	Female	33.3	Type 2 Diabetes	8.4	Vegetarian	Soy
P0595	47	Male	19.2	Prediabetes	6.4	Vegetarian	Seafood
P0596	76	Female	36.9	Type 2 Diabetes	10.4	Keto	Gluten
P0597	33	Male	19.2	Type 1 Diabetes	6.6	Low-carb	Gluten
P0598	36	Male	27.2	Type 1 Diabetes	6.1	Low-carb	Seafood
P0599	53	Female	26.1	Healthy	10.1	Vegetarian	None
P0600	42	Male	33.5	Prediabetes	5.3	Vegetarian	Dairy
P0601	72	Male	28.6	Prediabetes	8.5	Keto	Soy
P0602	63	Male	19.3	Type 2 Diabetes	6.2	Keto	Gluten
P0603	59	Female	34.4	Prediabetes	5.5	Balanced	None
P0604	64	Male	39.5	Healthy	8.6	Balanced	Peanuts
P0605	67	Male	30.6	Prediabetes	6.7	Low-carb	Peanuts
P0606	57	Female	31.8	Prediabetes	5.0	Balanced	Soy
P0607	34	Male	39.2	Healthy	4.7	Keto	Soy
P0608	45	Male	28.0	Prediabetes	6.8	Vegan	Gluten
P0609	21	Female	20.9	Healthy	5.3	Low-carb	Gluten
P0610	51	Male	32.2	Type 2 Diabetes	7.7	Keto	Soy
P0611	27	Female	32.5	Prediabetes	10.6	Vegetarian	None
P0612	37	Male	21.5	Healthy	5.1	Keto	Seafood
P0613	21	Male	33.5	Prediabetes	4.6	Balanced	Dairy
P0614	36	Female	23.3	Prediabetes	10.9	Vegan	Peanuts
P0615	79	Male	22.9	Type 2 Diabetes	4.9	Low-carb	None
P0616	24	Female	33.4	Type 1 Diabetes	5.3	Vegetarian	Soy
P0617	72	Male	31.3	Type 1 Diabetes	11.3	Vegetarian	None
P0618	33	Male	34.0	Type 2 Diabetes	7.3	Keto	Seafood
P0619	64	Male	22.4	Type 2 Diabetes	9.9	Keto	Peanuts
P0620	38	Male	26.0	Type 1 Diabetes	10.2	Vegan	Peanuts
P0621	79	Male	22.0	Healthy	9.9	Vegetarian	None
P0622	47	Female	22.0	Healthy	11.9	Vegan	Seafood
P0623	81	Male	27.4	Type 1 Diabetes	9.7	Keto	Dairy
P0624	53	Female	22.9	Type 2 Diabetes	7.5	Keto	Gluten
P0625	25	Female	24.9	Prediabetes	10.5	Vegetarian	Gluten
P0626	39	Male	39.7	Type 2 Diabetes	6.2	Vegan	Peanuts
P0627	25	Male	36.8	Healthy	11.0	Low-carb	Peanuts
P0628	74	Female	31.7	Type 1 Diabetes	9.1	Vegan	Peanuts
P0629	28	Female	38.2	Healthy	7.0	Low-carb	Peanuts
P0630	73	Male	31.8	Type 1 Diabetes	6.8	Balanced	Soy
P0631	72	Female	30.5	Prediabetes	5.2	Keto	Soy
P0632	20	Female	30.8	Prediabetes	4.5	Low-carb	Seafood
P0633	70	Female	25.7	Prediabetes	4.6	Balanced	Soy
P0634	47	Male	27.0	Prediabetes	5.4	Balanced	Gluten
P0635	34	Male	38.3	Type 1 Diabetes	10.2	Keto	Peanuts
P0636	34	Female	27.4	Prediabetes	11.3	Low-carb	Soy
P0637	54	Female	27.8	Type 2 Diabetes	7.7	Balanced	Peanuts
P0638	85	Male	24.9	Healthy	10.3	Balanced	Peanuts
P0639	31	Female	25.6	Healthy	5.7	Vegetarian	Seafood
P0640	61	Female	24.1	Type 2 Diabetes	8.3	Vegan	Gluten
P0641	58	Male	37.9	Healthy	10.6	Low-carb	Dairy
P0642	51	Female	38.4	Type 1 Diabetes	10.4	Vegetarian	Dairy
P0643	38	Female	34.5	Type 1 Diabetes	10.9	Keto	None
P0644	18	Female	25.1	Type 2 Diabetes	5.4	Keto	Peanuts
P0645	46	Male	24.0	Type 2 Diabetes	8.0	Low-carb	Seafood
P0646	54	Female	20.1	Type 1 Diabetes	8.6	Low-carb	Peanuts
P0647	22	Male	37.8	Type 2 Diabetes	6.9	Balanced	Dairy
P0648	49	Male	31.7	Prediabetes	10.2	Vegetarian	Peanuts
P0649	25	Female	27.0	Healthy	11.0	Keto	Peanuts
P0650	33	Male	38.5	Type 1 Diabetes	5.5	Vegan	Gluten
P0651	20	Female	31.2	Type 1 Diabetes	10.3	Keto	Gluten
P0652	64	Male	34.7	Type 2 Diabetes	11.3	Low-carb	Gluten
P0653	69	Male	23.7	Healthy	11.3	Vegetarian	Seafood
P0654	81	Male	33.7	Type 1 Diabetes	7.0	Low-carb	Seafood
P0655	75	Male	36.9	Prediabetes	5.2	Vegan	Soy
P0656	65	Female	24.4	Prediabetes	6.3	Balanced	Peanuts
P0657	72	Female	28.2	Type 1 Diabetes	7.3	Low-carb	Dairy
P0658	57	Male	23.4	Type 1 Diabetes	8.7	Low-carb	Peanuts
P0659	26	Male	37.4	Type 2 Diabetes	8.3	Balanced	Gluten
P0660	65	Female	37.4	Type 1 Diabetes	7.1	Low-carb	Gluten
P0661	74	Female	24.2	Healthy	6.4	Keto	Peanuts
P0662	62	Male	29.8	Healthy	7.3	Vegan	Seafood
P0663	65	Male	33.0	Type 1 Diabetes	11.5	Balanced	Soy
P0664	54	Male	32.6	Prediabetes	4.8	Vegetarian	Peanuts
P0665	72	Female	30.6	Prediabetes	9.5	Low-carb	Peanuts
P0666	40	Female	21.6	Type 2 Diabetes	9.0	Balanced	Soy
P0667	49	Male	19.5	Healthy	5.7	Low-carb	Seafood
P0668	50	Female	25.6	Healthy	10.0	Vegan	Dairy
P0669	79	Female	27.5	Type 2 Diabetes	4.6	Low-carb	Soy
P0670	31	Female	31.5	Type 2 Diabetes	6.7	Keto	Peanuts
P0671	35	Male	28.8	Prediabetes	6.7	Keto	None
P0672	50	Female	38.6	Type 1 Diabetes	10.2	Low-carb	Peanuts
P0673	77	Male	39.7	Prediabetes	10.8	Keto	Peanuts
P0674	73	Female	32.9	Type 1 Diabetes	7.3	Low-carb	Soy
P0675	18	Male	30.0	Healthy	6.6	Balanced	Peanuts
P0676	32	Female	35.1	Type 1 Diabetes	10.3	Vegan	None
P0677	23	Female	29.7	Prediabetes	8.0	Balanced	Seafood
P0678	25	Female	36.9	Type 2 Diabetes	4.8	Vegan	None
P0679	33	Male	24.3	Type 2 Diabetes	5.0	Keto	Dairy
P0680	83	Female	23.9	Healthy	5.3	Vegan	Soy
P0681	33	Female	20.7	Type 1 Diabetes	8.0	Keto	None
P0682	22	Male	18.7	Type 1 Diabetes	5.0	Balanced	None
P0683	44	Male	37.7	Type 1 Diabetes	8.3	Keto	Gluten
P0684	21	Female	30.8	Type 2 Diabetes	5.4	Vegan	Seafood
P0685	70	Female	21.3	Type 1 Diabetes	7.4	Vegetarian	Peanuts
P0686	47	Male	33.4	Type 1 Diabetes	6.5	Vegetarian	Peanuts
P0687	30	Female	21.0	Type 2 Diabetes	9.4	Keto	Peanuts
P0688	75	Male	28.8	Type 2 Diabetes	8.5	Vegetarian	Seafood
P0689	69	Female	19.4	Healthy	9.3	Low-carb	Dairy
P0690	53	Male	25.5	Prediabetes	6.2	Low-carb	Dairy
P0691	29	Female	37.8	Type 2 Diabetes	9.5	Balanced	Peanuts
P0692	80	Female	29.6	Prediabetes	5.0	Vegan	Peanuts
P0693	38	Female	22.6	Prediabetes	5.2	Keto	Dairy
P0694	72	Male	32.1	Type 1 Diabetes	6.9	Keto	Gluten
P0695	84	Male	35.4	Type 2 Diabetes	11.8	Keto	Soy
P0696	23	Female	26.5	Healthy	8.5	Vegetarian	None
P0697	19	Female	28.7	Type 1 Diabetes	10.3	Keto	Seafood
P0698	84	Male	31.1	Type 1 Diabetes	11.2	Vegan	Seafood
P0699	30	Female	37.0	Prediabetes	6.7	Balanced	Seafood
P0700	64	Female	21.2	Type 1 Diabetes	5.0	Vegetarian	Peanuts
P0701	75	Female	23.8	Type 1 Diabetes	6.8	Low-carb	Seafood
P0702	31	Male	19.4	Type 1 Diabetes	10.9	Low-carb	None
P0703	36	Female	24.5	Prediabetes	9.8	Balanced	Soy
P0704	21	Female	27.8	Prediabetes	9.5	Keto	Gluten
P0705	31	Female	25.0	Type 1 Diabetes	7.4	Low-carb	Dairy
P0706	61	Female	38.5	Type 2 Diabetes	5.7	Balanced	Dairy
P0707	25	Female	21.7	Prediabetes	5.8	Keto	None
P0708	77	Male	31.6	Type 2 Diabetes	6.4	Low-carb	Dairy
P0709	28	Female	30.7	Healthy	10.1	Keto	Dairy
P0710	43	Female	36.2	Type 2 Diabetes	9.6	Balanced	Soy
P0711	83	Male	21.5	Healthy	7.5	Low-carb	Dairy
P0712	23	Male	34.4	Type 1 Diabetes	5.6	Vegan	Peanuts
P0713	70	Male	26.1	Prediabetes	7.9	Balanced	Gluten
P0714	75	Male	21.4	Healthy	8.7	Balanced	None
P0715	31	Male	21.0	Type 2 Diabetes	10.8	Balanced	Gluten
P0716	49	Female	34.3	Healthy	12.0	Vegan	Dairy
P0717	24	Female	28.4	Healthy	7.9	Low-carb	Gluten
P0718	77	Male	37.0	Type 2 Diabetes	7.7	Keto	Seafood
P0719	47	Male	37.1	Healthy	5.5	Low-carb	Soy
P0720	60	Female	29.9	Type 1 Diabetes	7.8	Keto	Seafood
P0721	28	Female	31.3	Type 2 Diabetes	11.2	Vegan	Seafood
P0722	24	Male	22.6	Prediabetes	9.6	Low-carb	None
P0723	54	Male	31.0	Healthy	5.6	Vegan	Peanuts
P0724	64	Male	32.0	Type 2 Diabetes	11.6	Keto	Seafood
P0725	85	Male	36.6	Type 2 Diabetes	10.9	Low-carb	Peanuts
P0726	53	Male	39.2	Prediabetes	9.8	Balanced	None
P0727	80	Male	30.4	Type 2 Diabetes	11.6	Low-carb	None
P0728	56	Female	27.8	Type 1 Diabetes	6.1	Vegan	None
P0729	43	Female	35.8	Type 1 Diabetes	8.6	Balanced	Soy
P0730	69	Male	38.3	Prediabetes	11.4	Vegan	Gluten
P0731	40	Male	31.6	Prediabetes	8.1	Vegetarian	Dairy
P0732	32	Male	38.8	Healthy	9.7	Vegetarian	Peanuts
P0733	43	Female	24.1	Type 1 Diabetes	7.2	Vegetarian	Peanuts
P0734	21	Female	26.3	Prediabetes	5.4	Vegan	Soy
P0735	20	Female	24.9	Prediabetes	11.2	Vegetarian	Peanuts
P0736	73	Female	24.1	Healthy	7.7	Keto	Peanuts
P0737	41	Male	25.5	Type 2 Diabetes	8.3	Balanced	Gluten
P0738	62	Male	26.8	Type 1 Diabetes	8.1	Vegan	Soy
P0739	85	Male	20.3	Prediabetes	4.9	Vegetarian	Soy
P0740	63	Male	23.3	Healthy	11.2	Vegetarian	Peanuts
P0741	75	Female	30.2	Healthy	9.7	Keto	Peanuts
P0742	72	Female	26.5	Type 2 Diabetes	10.5	Balanced	Gluten
P0743	72	Male	37.5	Healthy	8.4	Low-carb	Gluten
P0744	50	Female	24.9	Type 2 Diabetes	11.5	Low-carb	Gluten
P0745	81	Female	22.4	Prediabetes	12.0	Vegan	Gluten
P0746	21	Male	36.3	Prediabetes	8.9	Low-carb	Peanuts
P0747	44	Male	21.9	Type 1 Diabetes	6.3	Vegetarian	Peanuts
P0748	33	Male	32.9	Type 1 Diabetes	4.9	Vegan	None
P0749	18	Male	21.4	Healthy	7.0	Vegetarian	Gluten
P0750	60	Male	36.9	Prediabetes	7.3	Vegan	Soy
P0751	43	Male	22.7	Type 2 Diabetes	6.3	Vegetarian	Seafood
P0752	43	Female	28.3	Healthy	4.5	Vegan	Soy
P0753	69	Female	22.4	Type 1 Diabetes	10.4	Balanced	None
P0754	38	Female	27.2	Type 2 Diabetes	9.7	Keto	Gluten
P0755	74	Male	32.6	Type 2 Diabetes	11.6	Low-carb	Gluten
P0756	50	Male	18.9	Healthy	9.0	Keto	Dairy
P0757	73	Male	23.5	Healthy	5.6	Low-carb	Soy
P0758	68	Female	28.2	Type 2 Diabetes	6.0	Vegan	Gluten
P0759	73	Male	31.0	Healthy	7.6	Vegan	None
P0760	37	Male	29.3	Type 1 Diabetes	5.1	Balanced	Gluten
P0761	28	Female	33.4	Type 2 Diabetes	11.3	Vegetarian	None
P0762	63	Male	35.7	Healthy	9.0	Vegan	Peanuts
P0763	26	Female	27.0	Healthy	7.9	Low-carb	Seafood
P0764	85	Male	36.2	Healthy	11.6	Vegan	Dairy
P0765	48	Male	36.4	Type 1 Diabetes	10.3	Keto	None
P0766	35	Female	19.2	Prediabetes	6.9	Vegetarian	Peanuts
P0767	78	Female	35.5	Type 2 Diabetes	9.6	Keto	Gluten
P0768	20	Female	39.8	Prediabetes	10.0	Balanced	None
P0769	22	Female	32.5	Type 2 Diabetes	7.6	Balanced	Dairy
P0770	25	Male	33.8	Type 1 Diabetes	4.9	Low-carb	Seafood
P0771	52	Female	37.8	Healthy	8.1	Vegan	Dairy
P0772	69	Female	30.7	Prediabetes	9.0	Keto	Peanuts
P0773	71	Male	24.5	Prediabetes	8.0	Balanced	Seafood
P0774	72	Female	34.7	Type 1 Diabetes	9.8	Balanced	Seafood
P0775	30	Male	39.1	Healthy	7.1	Low-carb	Dairy
P0776	57	Female	21.8	Type 1 Diabetes	5.7	Vegan	Peanuts
P0777	60	Male	35.8	Type 1 Diabetes	10.9	Vegetarian	Soy
P0778	21	Male	20.4	Type 1 Diabetes	8.9	Vegan	Dairy
P0779	26	Female	32.7	Healthy	11.0	Balanced	None
P0780	32	Male	29.0	Prediabetes	6.3	Vegetarian	Soy
P0781	24	Female	37.6	Type 2 Diabetes	10.4	Vegan	None
P0782	75	Female	19.9	Prediabetes	6.4	Vegetarian	Soy
P0783	80	Male	24.2	Prediabetes	10.8	Low-carb	Gluten
P0784	77	Male	39.9	Healthy	8.1	Vegetarian	Soy
P0785	33	Male	25.0	Prediabetes	11.0	Vegetarian	Dairy
P0786	50	Male	36.6	Type 1 Diabetes	10.1	Vegan	Soy
P0787	22	Male	19.8	Prediabetes	5.5	Balanced	None
P0788	20	Female	23.4	Type 1 Diabetes	10.0	Vegetarian	Peanuts
P0789	51	Female	35.6	Type 1 Diabetes	5.9	Keto	Gluten
P0790	48	Male	36.4	Type 2 Diabetes	9.8	Low-carb	Dairy
P0791	26	Female	38.9	Type 1 Diabetes	5.8	Keto	None
P0792	52	Male	22.0	Type 2 Diabetes	9.3	Balanced	Soy
P0793	18	Male	36.0	Healthy	8.1	Vegetarian	Soy
P0794	58	Male	31.6	Type 2 Diabetes	5.3	Vegetarian	Gluten
P0795	49	Male	24.5	Type 1 Diabetes	5.1	Low-carb	Gluten
P0796	26	Female	26.9	Prediabetes	8.0	Vegan	Dairy
P0797	58	Female	22.4	Type 2 Diabetes	7.3	Balanced	Seafood
P0798	40	Male	34.7	Healthy	11.2	Vegetarian	Peanuts
P0799	23	Male	34.2	Healthy	7.7	Keto	Gluten
P0800	50	Male	34.7	Type 2 Diabetes	5.4	Keto	Gluten
P0801	82	Female	34.8	Healthy	8.2	Vegan	Gluten
P0802	22	Male	22.8	Type 2 Diabetes	7.7	Low-carb	Peanuts
P0803	56	Female	21.4	Type 1 Diabetes	4.9	Vegetarian	Dairy
P0804	81	Male	39.9	Prediabetes	6.7	Keto	Seafood
P0805	68	Male	31.9	Prediabetes	9.1	Balanced	None
P0806	85	Female	23.5	Prediabetes	8.6	Balanced	Gluten
P0807	81	Male	21.4	Healthy	5.4	Vegan	Peanuts
P0808	46	Male	21.4	Type 1 Diabetes	6.5	Keto	None
P0809	26	Female	27.1	Type 2 Diabetes	8.6	Vegetarian	None
P0810	43	Male	39.8	Prediabetes	8.8	Vegetarian	Peanuts
P0811	77	Female	23.1	Type 2 Diabetes	6.2	Balanced	Soy
P0812	74	Female	37.4	Type 1 Diabetes	7.3	Balanced	Gluten
P0813	33	Male	23.4	Healthy	11.5	Vegan	Peanuts
P0814	71	Female	23.2	Type 1 Diabetes	10.8	Vegan	Seafood
P0815	66	Female	24.0	Healthy	11.7	Vegan	Soy
P0816	55	Male	28.6	Healthy	4.6	Vegan	Dairy
P0817	31	Male	20.0	Healthy	8.9	Balanced	Soy
P0818	70	Female	33.4	Prediabetes	10.5	Low-carb	Gluten
P0819	66	Female	32.9	Type 1 Diabetes	5.9	Balanced	Dairy
P0820	30	Male	27.7	Type 2 Diabetes	11.2	Balanced	Gluten
P0821	37	Male	28.3	Type 2 Diabetes	10.1	Balanced	Soy
P0822	45	Male	38.6	Prediabetes	12.0	Keto	None
P0823	80	Female	18.7	Healthy	11.9	Keto	Dairy
P0824	54	Female	36.9	Prediabetes	10.5	Keto	Seafood
P0825	24	Male	21.6	Prediabetes	4.6	Balanced	Gluten
P0826	80	Male	28.8	Prediabetes	12.0	Vegetarian	Dairy
P0827	79	Female	31.6	Type 1 Diabetes	11.2	Keto	Dairy
P0828	52	Female	34.6	Type 2 Diabetes	5.9	Low-carb	Seafood
P0829	49	Male	25.3	Prediabetes	7.5	Vegan	Gluten
P0830	47	Male	37.8	Healthy	8.2	Vegetarian	Soy
P0831	40	Female	19.7	Type 2 Diabetes	5.1	Keto	Seafood
P0832	59	Female	24.5	Healthy	7.7	Vegetarian	Peanuts
P0833	73	Female	26.5	Type 1 Diabetes	4.7	Keto	None
P0834	41	Female	19.7	Healthy	5.0	Balanced	Seafood
P0835	44	Male	38.7	Prediabetes	8.0	Vegan	Peanuts
P0836	83	Male	22.2	Type 2 Diabetes	11.2	Vegan	Seafood
P0837	55	Female	23.5	Type 1 Diabetes	4.6	Low-carb	Soy
P0838	32	Female	31.0	Healthy	6.1	Vegetarian	Seafood
P0839	75	Male	35.0	Type 1 Diabetes	12.0	Vegan	Soy
P0840	19	Male	36.0	Type 1 Diabetes	7.5	Keto	Gluten
P0841	26	Male	22.2	Healthy	6.0	Keto	Soy
P0842	51	Female	19.1	Prediabetes	11.2	Balanced	Seafood
P0843	39	Female	24.3	Type 1 Diabetes	4.8	Vegan	Seafood
P0844	73	Female	38.2	Type 2 Diabetes	7.1	Vegan	Soy
P0845	35	Male	35.5	Prediabetes	4.6	Balanced	Dairy
P0846	21	Male	19.5	Type 2 Diabetes	4.7	Keto	Seafood
P0847	45	Male	30.1	Type 1 Diabetes	8.9	Keto	None
P0848	77	Female	28.4	Healthy	6.1	Vegan	Dairy
P0849	24	Female	38.9	Type 2 Diabetes	7.6	Low-carb	Seafood
P0850	83	Female	35.7	Healthy	7.9	Balanced	Soy
P0851	76	Female	35.9	Healthy	6.4	Balanced	Seafood
P0852	39	Male	35.6	Prediabetes	6.6	Balanced	Gluten
P0853	31	Female	38.2	Type 2 Diabetes	8.8	Low-carb	None
P0854	29	Female	18.9	Type 2 Diabetes	10.9	Balanced	Seafood
P0855	70	Male	28.3	Type 2 Diabetes	11.0	Keto	Soy
P0856	25	Male	22.0	Healthy	7.8	Keto	Seafood
P0857	38	Male	22.0	Prediabetes	8.7	Balanced	Dairy
P0858	21	Female	35.6	Healthy	10.4	Vegan	Dairy
P0859	51	Male	24.8	Healthy	7.7	Vegan	None
P0860	30	Male	37.4	Type 1 Diabetes	6.3	Vegetarian	Dairy
P0861	28	Female	19.8	Prediabetes	8.7	Balanced	Seafood
P0862	48	Male	36.0	Type 1 Diabetes	8.5	Keto	Soy
P0863	65	Female	34.0	Type 2 Diabetes	11.7	Keto	Soy
P0864	83	Female	38.2	Type 1 Diabetes	4.7	Keto	Peanuts
P0865	82	Female	24.1	Type 1 Diabetes	7.5	Vegan	Peanuts
P0866	75	Male	37.5	Type 1 Diabetes	11.5	Keto	Gluten
P0867	36	Female	28.4	Prediabetes	6.5	Keto	Gluten
P0868	32	Male	35.2	Type 2 Diabetes	5.7	Keto	Dairy
P0869	28	Female	20.7	Healthy	7.1	Vegan	Peanuts
P0870	74	Male	38.2	Type 1 Diabetes	10.0	Vegan	Peanuts
P0871	20	Female	32.3	Type 2 Diabetes	10.6	Vegetarian	Peanuts
P0872	82	Female	33.4	Type 2 Diabetes	8.6	Keto	Soy
P0873	55	Male	25.4	Healthy	5.3	Balanced	Peanuts
P0874	83	Male	24.1	Type 2 Diabetes	9.0	Balanced	Seafood
P0875	21	Male	20.8	Prediabetes	10.0	Keto	Dairy
P0876	27	Male	35.4	Prediabetes	6.2	Keto	Gluten
P0877	69	Male	31.4	Type 2 Diabetes	8.0	Balanced	None
P0878	51	Male	37.0	Type 1 Diabetes	5.7	Balanced	Peanuts
P0879	56	Female	38.4	Prediabetes	10.2	Balanced	None
P0880	35	Female	19.6	Type 1 Diabetes	5.9	Keto	Peanuts
P0881	38	Male	26.2	Type 2 Diabetes	11.0	Vegan	Soy
P0882	33	Male	30.1	Type 2 Diabetes	5.7	Vegetarian	Seafood
P0883	75	Male	30.0	Type 1 Diabetes	8.8	Balanced	Seafood
P0884	63	Male	38.3	Type 1 Diabetes	10.7	Low-carb	Soy
P0885	84	Male	21.8	Prediabetes	6.2	Vegetarian	Seafood
P0886	83	Female	33.1	Healthy	9.4	Low-carb	Soy
P0887	47	Male	32.0	Healthy	6.7	Vegan	None
P0888	74	Female	25.8	Type 2 Diabetes	10.3	Vegetarian	Soy
P0889	82	Male	37.3	Type 1 Diabetes	10.6	Keto	None
P0890	65	Male	19.9	Prediabetes	4.9	Vegan	Dairy
P0891	74	Female	21.8	Prediabetes	10.7	Low-carb	Seafood
P0892	19	Female	31.4	Type 1 Diabetes	9.9	Keto	Dairy
P0893	40	Male	35.8	Type 1 Diabetes	7.9	Vegetarian	Seafood
P0894	25	Male	31.1	Type 1 Diabetes	9.3	Keto	Dairy
P0895	21	Male	33.3	Healthy	10.7	Vegan	Peanuts
P0896	51	Male	26.8	Prediabetes	7.9	Low-carb	Dairy
P0897	23	Male	34.8	Type 1 Diabetes	5.7	Vegetarian	None
P0898	71	Female	24.6	Type 2 Diabetes	9.3	Vegan	None
P0899	78	Female	24.0	Type 2 Diabetes	7.2	Keto	Soy
P0900	58	Female	29.4	Prediabetes	6.0	Keto	None
P0901	78	Male	34.4	Prediabetes	8.2	Vegan	Peanuts
P0902	29	Male	38.9	Type 2 Diabetes	9.2	Keto	Soy
P0903	41	Male	28.9	Type 1 Diabetes	9.2	Low-carb	Gluten
P0904	42	Female	32.0	Type 1 Diabetes	7.3	Vegan	Gluten
P0905	66	Female	28.2	Healthy	7.9	Vegan	Soy
P0906	28	Female	35.0	Prediabetes	4.5	Balanced	Soy
P0907	56	Female	20.1	Type 1 Diabetes	10.9	Low-carb	Peanuts
P0908	69	Female	22.5	Type 2 Diabetes	7.8	Low-carb	Peanuts
P0909	29	Female	21.3	Type 2 Diabetes	10.6	Low-carb	Peanuts
P0910	28	Male	20.3	Prediabetes	7.6	Low-carb	Seafood
P0911	38	Male	19.5	Healthy	8.2	Vegetarian	Seafood
P0912	83	Male	29.9	Type 1 Diabetes	7.2	Vegetarian	Soy
P0913	81	Female	39.3	Healthy	7.6	Low-carb	Dairy
P0914	52	Female	19.4	Type 2 Diabetes	11.0	Balanced	Gluten
P0915	39	Male	33.5	Healthy	5.8	Balanced	Dairy
P0916	72	Female	39.6	Prediabetes	8.6	Vegan	Peanuts
P0917	82	Male	30.4	Healthy	9.5	Keto	Soy
P0918	37	Male	35.9	Type 2 Diabetes	11.4	Low-carb	Peanuts
P0919	77	Male	34.5	Type 2 Diabetes	8.7	Vegetarian	Dairy
P0920	68	Female	19.6	Type 2 Diabetes	10.8	Vegan	Gluten
P0921	79	Male	38.2	Prediabetes	5.8	Low-carb	Soy
P0922	24	Male	39.5	Type 1 Diabetes	4.8	Vegetarian	Gluten
P0923	52	Male	20.1	Healthy	5.9	Keto	Soy
P0924	23	Female	36.9	Prediabetes	5.1	Low-carb	Seafood
P0925	63	Female	37.1	Type 2 Diabetes	7.3	Vegan	Soy
P0926	47	Female	28.9	Type 2 Diabetes	10.7	Vegetarian	Gluten
P0927	33	Male	33.4	Prediabetes	6.7	Low-carb	None
P0928	51	Male	35.7	Type 1 Diabetes	10.6	Low-carb	Seafood
P0929	29	Female	38.5	Prediabetes	9.1	Vegan	Seafood
P0930	72	Female	31.4	Type 2 Diabetes	6.6	Keto	Seafood
P0931	32	Female	26.1	Type 2 Diabetes	8.6	Keto	Peanuts
P0932	63	Male	31.1	Healthy	11.4	Balanced	Peanuts
P0933	72	Male	31.8	Type 1 Diabetes	8.9	Vegetarian	Peanuts
P0934	23	Male	23.9	Type 1 Diabetes	5.8	Vegan	Gluten
P0935	81	Female	26.1	Type 1 Diabetes	5.7	Keto	Seafood
P0936	49	Male	31.4	Type 1 Diabetes	11.7	Balanced	Soy
P0937	40	Male	34.3	Type 2 Diabetes	6.4	Vegan	Seafood
P0938	80	Female	37.8	Prediabetes	5.8	Low-carb	Soy
P0939	54	Male	20.9	Healthy	11.7	Keto	Gluten
P0940	46	Male	20.7	Healthy	6.3	Keto	None
P0941	60	Male	22.3	Type 1 Diabetes	5.0	Keto	Dairy
P0942	66	Male	38.0	Healthy	5.7	Balanced	Soy
P0943	63	Male	38.8	Type 2 Diabetes	7.3	Vegetarian	Seafood
P0944	31	Female	34.6	Type 1 Diabetes	9.4	Balanced	Dairy
P0945	76	Male	23.9	Healthy	7.0	Vegetarian	None
P0946	68	Male	30.5	Type 1 Diabetes	10.9	Vegan	Gluten
P0947	41	Male	22.4	Type 2 Diabetes	4.9	Vegan	Seafood
P0948	55	Male	19.0	Healthy	9.1	Vegetarian	None
P0949	23	Female	36.9	Healthy	10.0	Low-carb	Gluten
P0950	71	Male	21.7	Type 2 Diabetes	11.9	Vegetarian	Soy
P0951	54	Female	20.9	Type 1 Diabetes	6.6	Keto	None
P0952	66	Male	22.3	Type 2 Diabetes	10.5	Vegan	Soy
P0953	67	Female	33.1	Type 1 Diabetes	9.6	Low-carb	Peanuts
P0954	49	Male	33.2	Type 1 Diabetes	4.8	Keto	Soy
P0955	51	Female	24.1	Prediabetes	10.9	Vegan	Soy
P0956	72	Male	37.4	Type 2 Diabetes	8.9	Vegan	Dairy
P0957	21	Male	26.7	Healthy	10.6	Vegetarian	Seafood
P0958	52	Female	39.1	Healthy	10.6	Vegan	Soy
P0959	75	Male	38.0	Type 2 Diabetes	6.6	Low-carb	Dairy
P0960	83	Female	34.4	Type 1 Diabetes	10.4	Keto	Gluten
P0961	57	Female	18.5	Prediabetes	9.2	Balanced	Dairy
P0962	37	Male	30.1	Type 2 Diabetes	10.2	Balanced	Gluten
P0963	26	Female	22.7	Healthy	6.3	Balanced	Soy
P0964	74	Female	39.5	Type 1 Diabetes	11.1	Keto	Seafood
P0965	19	Female	24.8	Type 1 Diabetes	6.7	Low-carb	Seafood
P0966	37	Male	28.0	Prediabetes	6.3	Keto	Seafood
P0967	61	Male	38.0	Healthy	11.4	Vegetarian	Dairy
P0968	31	Female	18.9	Healthy	8.9	Keto	Gluten
P0969	67	Male	29.3	Prediabetes	5.5	Keto	None
P0970	36	Male	29.6	Type 1 Diabetes	10.6	Balanced	Soy
P0971	38	Female	29.4	Type 1 Diabetes	4.7	Vegan	Dairy
P0972	63	Male	31.0	Type 1 Diabetes	8.7	Keto	Seafood
P0973	49	Female	25.6	Healthy	10.1	Keto	Gluten
P0974	70	Male	24.3	Type 2 Diabetes	12.0	Low-carb	Soy
P0975	53	Male	18.9	Type 2 Diabetes	6.2	Vegetarian	Gluten
P0976	34	Female	22.1	Prediabetes	5.4	Balanced	Seafood
P0977	18	Male	37.0	Type 1 Diabetes	11.7	Keto	Dairy
P0978	82	Female	31.7	Type 1 Diabetes	6.5	Vegan	Seafood
P0979	46	Male	26.6	Healthy	6.5	Low-carb	Gluten
P0980	52	Female	29.4	Type 2 Diabetes	5.7	Low-carb	Peanuts
P0981	69	Female	26.0	Healthy	8.8	Balanced	Soy
P0982	82	Female	31.7	Type 1 Diabetes	7.8	Vegetarian	Seafood
P0983	47	Male	37.3	Type 2 Diabetes	7.0	Vegan	Peanuts
P0984	23	Male	22.6	Type 1 Diabetes	9.0	Low-carb	None
P0985	73	Male	33.2	Healthy	6.8	Balanced	Seafood
P0986	35	Male	29.2	Type 2 Diabetes	11.1	Keto	Gluten
P0987	51	Female	31.9	Type 2 Diabetes	9.0	Balanced	Peanuts
P0988	68	Male	37.9	Type 1 Diabetes	5.5	Balanced	Peanuts
P0989	79	Male	27.0	Type 1 Diabetes	4.9	Low-carb	Gluten
P0990	37	Male	32.1	Type 2 Diabetes	5.6	Keto	None
P0991	85	Male	23.0	Healthy	11.8	Balanced	None
P0992	74	Male	38.9	Type 1 Diabetes	7.5	Keto	Seafood
P0993	26	Female	31.4	Healthy	5.1	Vegetarian	None
P0994	72	Male	25.3	Type 1 Diabetes	7.9	Balanced	Seafood
P0995	20	Male	23.5	Healthy	8.9	Vegan	Peanuts
P0996	26	Male	22.5	Healthy	6.6	Vegetarian	Gluten
P0997	29	Male	38.3	Type 2 Diabetes	5.0	Low-carb	None
P0998	56	Male	28.7	Type 2 Diabetes	4.6	Vegetarian	Gluten
P0999	27	Female	35.6	Type 1 Diabetes	5.9	Vegan	Gluten
P1000	45	Male	21.9	Type 1 Diabetes	10.3	Vegetarian	Peanuts
