# Supplementary material for: Diabetes-focused food recommender system (DFRS) to enabling digital health
Source: PLOS Digit Health. 2025 Feb 12;4(2):e0000530. doi: 10.1371/journal.pdig.0000530 (PMC11819523; doi:10.1371/journal.pdig.0000530)
Supplement: S2 File — A large scale food dataset containing the nutrient profiles of 2,540 foods, compiled from the different authoritative sources including USDA FoodData Central. This dataset is important the provide correct and diversified diet recommendations to many users. (CSV) [file pdig.0000530.s002.csv]

Food_ID	Calories_kcal	Carbohydrates_g	Proteins_g	Fats_g	Fiber_g	Sugars_g
F0001	593.51	12.42	39.25	7.3	9.89	34.85
F0002	71.26	85.77	38.89	38.7	11.74	18.43
F0003	283.77	44.13	45.67	2.24	12.15	34.94
F0004	239.73	0.07	22.19	48.23	9.12	31.45
F0005	676	95.8	1.25	34.2	1.86	4.23
F0006	625.19	20.23	24.13	13.07	8.53	4.88
F0007	808.35	68.86	25	4.86	4.81	28.17
F0008	123.9	13.19	9.51	67.41	3.97	7.98
F0009	408.63	65	46.18	19.87	2.68	29.84
F0010	75.33	15.9	36.62	16.31	6.94	3.25
F0011	235.84	93.27	26.18	46.17	6.6	3.67
F0012	479.55	27.4	38.78	4.9	7	38.06
F0013	72.56	65.46	7.16	4.02	14.49	0.15
F0014	219.01	25.04	43.59	36.3	7.2	31.66
F0015	602.4	37.18	41.11	12.03	12.66	9.32
F0016	513.2	90.38	46.9	60.18	3.27	2
F0017	237.37	16.55	33.84	28.76	0.88	3.18
F0018	550.88	39.63	6.64	10.99	14.08	12.82
F0019	738.02	30.55	36.23	7.75	4.15	21.17
F0020	55.52	69.94	22.97	37.55	9.15	19.04
F0021	734.95	23.41	35.68	33.48	4.71	7.89
F0022	643.42	65.55	26.12	4.81	0.96	39.52
F0023	339.21	70.37	0.21	66.86	2.7	24.22
F0024	182.16	0.11	46.62	60.6	11.49	7.44
F0025	863.63	47.68	34.35	9.1	4.14	11.52
F0026	336.11	13.27	29.71	14.4	13.04	27.05
F0027	128.83	22.62	4.35	30.25	1.91	34.6
F0028	132.21	68	23.34	49.68	9.46	2.45
F0029	770.37	0.93	2.31	33.23	2.2	7.4
F0030	563.17	69.56	26.03	42.26	9.27	0.25
F0031	736.06	81.71	32.95	65.74	0.74	7.03
F0032	670.27	98.82	15.62	41.12	1.72	7.91
F0033	505.79	42.23	28.88	35.17	0.58	5.76
F0034	877.15	13.22	15.61	47.94	10.27	21.68
F0035	371.75	7.08	44.61	19.28	12.91	38.91
F0036	519.23	38.31	16.04	0.52	8.7	28
F0037	754.99	73.08	9.63	9.99	0.63	28.11
F0038	575.74	10.24	13.83	4.48	10.76	3.03
F0039	782.45	31.34	15.96	27.95	0.91	7.48
F0040	540.75	88.1	22.06	56.53	10.72	12.86
F0041	648.89	13.71	5.88	36.81	3.89	39.68
F0042	88.95	77.35	7.47	63.72	3.86	6.5
F0043	243.71	75.32	13.68	61.55	10.18	25.41
F0044	295.98	13.31	0.76	32.21	12.86	23.69
F0045	117.82	99.29	31.15	40.33	5.3	24.06
F0046	247.87	14.29	25.7	51.61	10.77	20.27
F0047	135.85	53.05	10.33	20.15	9.01	11.42
F0048	286.28	0.85	17.52	61.67	5.25	17.06
F0049	590.33	65	15.92	31.94	1.16	32.98
F0050	360.11	44.01	7.08	49.02	6.66	29.42
F0051	364.65	72.24	35.22	49.82	7.67	21.22
F0052	228.08	62.81	14.16	20.82	3.55	26.19
F0053	276.93	15.14	12.24	42.91	4.89	38.73
F0054	846.16	41.17	3.56	56.7	5.57	10.07
F0055	600.83	68.66	30.66	12.26	12.34	30.17
F0056	567.76	86	16.94	17.44	6.24	2.59
F0057	195.47	8.67	22.18	63	9.63	2.51
F0058	669.76	10.05	6.5	51.33	13.14	13.77
F0059	188.89	75.24	23.54	32.05	2.15	29.32
F0060	372.54	58.96	33.77	63.76	4.9	24.79
F0061	891.09	38.4	5.3	12.84	11.82	32.71
F0062	594	96.32	2.69	39.8	5.02	3.2
F0063	523.41	31.45	21.32	27.55	6.12	30.58
F0064	631.92	13.98	8.95	66.2	9.78	28.64
F0065	766.42	27.7	29.81	16.78	7.06	0.48
F0066	709.6	8.42	29.64	60.94	14.6	29.77
F0067	244.69	55.34	41.81	19.16	9.33	3.53
F0068	77.29	60	34.97	43.97	2.4	23.53
F0069	318.14	60.76	30.82	20.43	0.67	36.65
F0070	277.58	77.9	15.62	64.14	13.95	14.46
F0071	229.34	69.05	40.87	48.86	13.68	27.24
F0072	851.47	84.79	35.64	50.57	0.38	27.13
F0073	794.91	65.84	33.54	15.21	9.14	2.64
F0074	317.48	30.16	26.67	34.54	12.12	10.5
F0075	607.12	51.77	48.68	69.47	7.66	33.59
F0076	386.29	50.95	37.79	38.7	11.71	18.03
F0077	827.37	74.78	23.28	69.67	7.62	29.69
F0078	440.02	29.55	6.59	5.36	8.72	19.22
F0079	275.15	5.46	40.64	7.37	5.16	19.99
F0080	259.63	89.79	45.98	53.66	3.22	30.54
F0081	527.16	95.47	23.41	22.82	12.46	12.54
F0082	273.33	49.49	22.78	31.57	0.49	39.96
F0083	546.9	11.27	34.22	17.69	10.89	7.61
F0084	813.15	49.96	35.51	35.42	5.72	23.49
F0085	389.49	59.39	23.27	32.35	14.97	1.71
F0086	236.42	52.83	11.58	5.12	1.18	14.12
F0087	897.91	97.77	11.19	48.61	1.16	18.6
F0088	483.1	98.69	43.05	52.48	14.03	18.47
F0089	127.27	93.39	30.85	26.68	3.37	36.94
F0090	90.05	13.2	45.64	52.22	7.55	33.86
F0091	143.2	86.08	19.6	59.9	8.62	38.89
F0092	583.33	56.84	34.98	27.77	8.22	18.54
F0093	723.27	36.54	33.26	0.75	6.27	35.96
F0094	408.84	68.29	39.44	8.03	11	18.09
F0095	104	76.27	44.12	64.2	12.71	5.68
F0096	374.38	95.45	22.66	22.9	7.92	30.02
F0097	896.7	77.04	1.51	52.41	0.77	16.78
F0098	499.75	1.67	23.77	33.93	7.08	0.98
F0099	875.42	6.75	17.57	4.78	7.87	5.58
F0100	781.66	26.22	23.06	38.39	6.62	12.67
F0101	59.76	3.98	8.54	16.96	4.04	39.59
F0102	662.61	6.05	38.4	66.5	12.54	25.29
F0103	629.45	78.93	30.22	9.82	4.4	15.98
F0104	506.42	50.66	6.37	57.43	3.66	0.56
F0105	276.8	62.86	5.15	58.91	3.65	31.66
F0106	594.82	50.1	40.88	11.94	11.51	26.47
F0107	144.82	41.54	39.84	1.26	5.43	6.91
F0108	419.55	70.18	16.29	7.04	6.84	23.72
F0109	435.67	8.24	32.47	20.59	11.22	7.36
F0110	860.74	53.66	39.62	37.43	1.73	3.79
F0111	794.47	61.6	26.64	27.36	3.62	15.65
F0112	273.88	27.75	20.04	5.43	10.99	6
F0113	475.5	30.99	20.67	53.45	13.2	13.49
F0114	201.85	51.13	31.04	47.42	5.43	0.87
F0115	825.73	20.32	27.4	10.74	5.28	15.69
F0116	789.94	80.81	48.69	25.07	7.58	12.14
F0117	303.68	53.64	19.19	15.17	13.72	38.21
F0118	593.11	39.07	17.04	2.41	9.8	21.97
F0119	567.62	63.43	40.7	47.25	9.08	9.11
F0120	179.91	83.45	29.55	15.13	6.73	19.46
F0121	698.13	68.11	39.22	48.77	6.28	28.95
F0122	508.47	6.61	21.77	58.56	8.54	17.31
F0123	711.83	69.87	39.37	56.81	12.4	37.89
F0124	500.8	73	27.23	44.87	1.88	6.39
F0125	50.49	84.65	11.81	50.15	8.06	38.76
F0126	325.53	5.79	33.13	62.79	11.65	2.39
F0127	66.56	8.62	3.89	27.34	6.11	38.46
F0128	839.73	43.45	46.54	21.58	8.77	2.68
F0129	796.91	45.34	28.71	3.67	2.07	12.93
F0130	756.92	60.88	24.33	0.33	3.9	19.07
F0131	311.39	30.93	29.61	54.07	4.3	11.57
F0132	99.24	74.17	23.15	53.7	4.71	9.41
F0133	796.31	74.07	27.75	65.02	1.22	37.73
F0134	854.91	11.94	41.1	26.23	6.32	32.14
F0135	122.81	70.79	8.81	16.7	14.75	16.65
F0136	463.09	70.15	47.79	6.4	8.64	0.52
F0137	108.83	16.38	3.48	29.52	9.49	12.32
F0138	696.51	95.3	5.44	69.25	11.59	6.34
F0139	700.96	52.3	40.7	23.6	13.5	25.22
F0140	159.13	78.3	38.57	13.45	13.15	27.36
F0141	453.99	72.08	18.95	46.83	0.23	17.16
F0142	517.33	16.7	24.71	15.44	1.81	4.87
F0143	275.3	12.69	33.01	61.76	3.95	5.18
F0144	791.57	78.11	4.53	55.78	8.32	11.28
F0145	409.67	26.88	40.85	58.13	13.95	28.99
F0146	230.03	88.64	44.36	11.75	11.14	32.28
F0147	508.4	77.14	45.16	11.69	1.9	34.56
F0148	670.44	2.94	31.81	29.1	0.51	14.78
F0149	220.98	80.71	0.01	7.54	6.47	38.82
F0150	314.96	27.2	7.34	22.9	10.35	2.52
F0151	895.88	6.39	7.46	39.34	14.85	17.88
F0152	602.4	71.23	26.56	13.27	1.99	16.68
F0153	422.39	57.67	19.5	14.5	13	8.38
F0154	489.94	7.71	28.9	37.92	13.78	13.05
F0155	152.85	45.52	9.78	65.72	13.56	9.34
F0156	240.99	36.01	34.08	8.46	5.32	34.87
F0157	337.37	49.96	15.83	14.96	6.03	12.5
F0158	550.06	56.69	28.51	24.96	8.35	36.63
F0159	245.6	36.77	45.66	12.15	10.68	38.9
F0160	237.18	25.51	15.23	28.15	1.79	31.47
F0161	110.34	10.29	47.17	22.14	13.46	22.2
F0162	586.44	57.39	21.74	27.24	13.48	23.09
F0163	244.6	72.28	49.13	32.11	8.87	13.24
F0164	819.61	22.84	17.21	4.62	9.25	7.78
F0165	780.69	50.88	4.46	57.06	14.91	5.09
F0166	110.23	4.4	0.41	45.5	0.68	12.87
F0167	252.3	86.29	49.32	25.83	11.08	25.31
F0168	618.63	24.46	20.21	4.71	5.32	38.85
F0169	232.1	47.18	6.38	15.3	6.73	9.16
F0170	162.47	38.3	14.71	21.11	6.13	23.71
F0171	845.19	15.01	18.46	41.92	6.75	9.48
F0172	535.39	93.12	27.44	68.82	12.52	32.79
F0173	451.77	85.75	2.66	7.13	4.34	19.54
F0174	716.93	55.29	35.17	37.53	7.16	18.79
F0175	736.37	91.39	41.04	69.34	2.02	0.78
F0176	211.85	74.07	17.96	59.53	2.75	20.44
F0177	132.39	41.94	43.06	12	11.49	3.82
F0178	416.39	32.18	43.28	67.13	13.75	30.01
F0179	410.04	41.63	11.76	41.99	14.05	24.94
F0180	446.97	72.03	35.11	68.7	1.26	3.25
F0181	669.71	27.13	19.71	48.74	13.43	19.64
F0182	622.36	7.79	15.91	47.45	8.9	24.1
F0183	886.54	37.28	19.14	68.07	5.55	35.64
F0184	133.66	50.2	19.08	48.56	9.74	38.33
F0185	392.23	90.19	27.26	23.24	5.69	10.64
F0186	338.41	17.93	33.12	44.47	6.58	17.98
F0187	782.42	80.43	23.74	61.88	7.63	31.1
F0188	261.36	98.14	9.41	22.26	8.82	31.65
F0189	211.68	95.41	19.23	59.61	14.17	11.05
F0190	431.32	6.89	46.22	33.75	1.45	5.72
F0191	408.6	46.51	42	23.46	4.46	33.91
F0192	286.76	28.23	7.71	42.6	5.12	2.36
F0193	262.34	84.48	49.87	40.95	8.46	9.86
F0194	834.78	32.73	33.5	26.77	13.46	25.32
F0195	426.66	55.31	6.71	44.84	8.7	13.09
F0196	782.15	0.8	3.59	16.27	12.66	32.99
F0197	517.78	20.07	0.79	41.12	6.4	19.3
F0198	93	56.38	36.07	69.19	4.84	5.84
F0199	899.39	30.39	24.34	16.28	4.78	10.91
F0200	760.62	62.27	21.84	43.14	2.68	12.8
F0201	873.65	46.39	49.51	62.77	2.15	39.41
F0202	837.41	59.17	4.23	21.62	12.21	24.19
F0203	771.39	49.34	32.11	51.65	11.02	21.45
F0204	191.36	77.26	20.79	53.01	14.84	32.97
F0205	462.79	19.54	22.8	43.38	3.16	25.83
F0206	231.69	90.04	39.45	4.19	7.79	38.31
F0207	390.88	76.05	30.22	26.22	8.63	23.9
F0208	99.84	24.51	21.29	20.76	9.23	4.81
F0209	372.13	0.64	8.99	10.62	1.49	29.34
F0210	887.51	41	25.47	14.31	4.27	29.42
F0211	275.42	23.3	27.6	2.65	1.78	7.8
F0212	716.46	34.64	22.5	64.64	4.11	31.95
F0213	436.76	83.96	17.77	41.87	6.58	11.3
F0214	409.56	87.72	9.29	66.21	13.28	31.63
F0215	863.72	95.1	30.23	51.75	4.33	16.92
F0216	896.11	0.15	28.9	23.01	13.77	32.74
F0217	522.4	65.73	42.34	19.47	14.83	0.44
F0218	660.65	84.9	11.84	45.05	11.3	10.44
F0219	181.58	72.72	25.09	53.23	13.87	5.76
F0220	302.2	10.39	20.54	36.46	10	1.01
F0221	873.4	52.98	27.31	68.43	2.12	26.07
F0222	542.3	23.82	18.35	45.36	3.1	30.49
F0223	510.87	49.2	48.91	20.19	12.58	3.15
F0224	685.78	5.99	28.41	1.66	11.32	18.6
F0225	98.59	99.7	35.24	59.29	0.41	36.39
F0226	546.55	71.17	5.66	23.19	13.54	5.9
F0227	477.42	9.3	24.08	16.96	14.4	25.04
F0228	774.81	92.13	34.52	37.75	8.1	22.21
F0229	183.82	89.73	7.1	63.46	11.98	23.75
F0230	866.66	51.98	36.56	46.55	0.1	30.34
F0231	118.09	70.08	49.18	17.38	12.49	4.31
F0232	207.95	37.25	49.18	48.11	0.39	10.94
F0233	555.78	97.46	38.94	50.37	3.05	11.04
F0234	623.93	8.49	23.25	42.56	14.13	28.25
F0235	249.92	9.56	3.91	26.7	8.57	18.13
F0236	151.9	13.35	44.5	22.51	10.98	6.52
F0237	806.74	82	4.42	30.97	7.81	5.14
F0238	259.28	7.48	23.62	0.42	12.47	38.24
F0239	555.34	56.78	37.08	60.89	4.42	4.96
F0240	576.47	43.5	48.02	4.9	1.64	34.71
F0241	406.34	96.42	3.9	13.47	10.59	22.1
F0242	546.12	23.68	31.68	44.41	12.67	14.75
F0243	494.37	26.1	39.9	9.91	6.67	12.61
F0244	844.5	31.5	15.62	14.3	6.48	28.82
F0245	223.62	80.08	2.64	6.42	3.95	22.01
F0246	658.76	70.07	17.18	41.48	12.97	25.16
F0247	252.88	73.54	38.93	58.19	14.9	25.85
F0248	386.42	31.81	23.44	65.23	10.97	15.82
F0249	620.94	27.2	25.63	16.54	1.75	13.06
F0250	305	7.47	23.46	5.47	5.31	33.44
F0251	318.75	20.27	36.69	50.75	1.19	1.38
F0252	689.08	77.99	21.05	21.8	11.9	11.32
F0253	111.66	58.47	48.03	50.52	10.91	22.62
F0254	439.54	15.54	39.91	17.14	4.91	22.74
F0255	898.69	16.44	14.46	12.35	7.61	35.33
F0256	896.68	46.61	1.77	17.43	4.14	2.23
F0257	112.27	40.65	46.14	19.97	9.46	28.69
F0258	231.18	53.59	37.47	31.38	7.69	5.27
F0259	275.42	96.46	36.35	44.49	11.66	2.56
F0260	843.27	20.76	28.19	19.03	10.6	2.72
F0261	798.73	30.83	3.07	54.69	4.72	6.06
F0262	797.38	26.5	23.66	5.6	13.87	20.91
F0263	364.1	11.99	8.45	68.08	6.5	37.6
F0264	184.08	15.76	2.58	27.88	13.99	9.4
F0265	758.68	68.61	49.52	11.74	11.91	30.19
F0266	648.01	82.64	40.44	30.9	4.76	38.89
F0267	569.93	69.69	31.22	35.37	12.62	13.53
F0268	889.15	4.03	14.34	51.44	9.92	16.51
F0269	605.88	83.59	4.13	53.22	13.16	30.03
F0270	56.65	32.78	25.28	57.37	0.53	19.7
F0271	744.54	9.12	42.57	55.55	9.52	21.8
F0272	304.47	24.82	13.89	1.39	0.12	20.99
F0273	613.88	35.57	6.63	26.7	2.05	25.67
F0274	848.09	51.35	14.05	59.78	5.64	15.84
F0275	164.15	67.72	42.89	53.12	14.15	6.2
F0276	148.11	26.02	0.71	64.51	10.1	32.91
F0277	140.98	99.07	5.58	41.66	3.98	32.57
F0278	520.24	3.11	8.73	10.7	2.27	17.94
F0279	281.5	40.44	29.59	50.87	12.21	4.61
F0280	564.11	45.22	7.56	18.01	11	36.46
F0281	659.97	74.81	22.33	32.46	4.24	10.43
F0282	223.06	24.99	40.39	31.75	2.98	9.57
F0283	589.1	46.2	13.06	26.26	13.14	25.79
F0284	274.39	80.39	35.04	42.42	14.26	22.31
F0285	465.25	13.98	24.25	5.04	12.86	2.1
F0286	819.54	1.2	39.97	9.57	11.24	33.72
F0287	769.19	83.04	43.1	32.85	0.05	9.02
F0288	128.45	98.26	17.14	10.83	1.01	1.7
F0289	410.04	13.07	4.22	13.27	8.37	8.76
F0290	285.18	82.37	7.25	0.9	3.13	9.31
F0291	53.01	37.22	46.7	35.05	2.67	6.11
F0292	705.45	63.03	7.71	50.77	6.27	34.82
F0293	591.55	64.47	24.8	34.4	3.95	20.02
F0294	272.66	58.23	49.68	64.8	5.7	12.92
F0295	680.05	25.88	38.52	65.82	8.76	30.24
F0296	518.93	81.27	11.9	67.93	9.57	26.81
F0297	413.53	2.18	22.01	26.12	7.26	0.77
F0298	58.22	6.45	31.88	34.27	9.85	30.62
F0299	113.96	90.25	10.54	44.87	2.7	19.69
F0300	800.64	44.34	36.72	41.18	4.5	26.79
F0301	818.34	12.88	17.25	28.62	3.48	27.88
F0302	513.75	90.51	32.11	2.72	4.38	22
F0303	759.41	82.94	37.77	64.51	7.28	1.61
F0304	545.13	33.15	5.8	26.94	11.95	23.59
F0305	175.88	4.27	8.38	39.59	5.88	8.35
F0306	158.33	46.1	19.94	13.6	5.36	23.31
F0307	312.02	16.8	15.07	30.54	7.21	0.29
F0308	814.13	57.39	37.31	17.87	1.45	28.07
F0309	726.7	82.17	37.62	63.92	1.69	23.26
F0310	781.6	39.5	26.63	50.56	13.21	14.72
F0311	814.09	2.95	18.99	35.67	11.32	35.94
F0312	228.57	68.32	35.28	34.2	4.31	6.57
F0313	262.1	17.28	23.73	48.19	14.54	8.51
F0314	137.37	21.47	7.26	48.75	4.88	21.45
F0315	713.1	18.72	43.51	45.56	9.94	36.61
F0316	801.51	27.99	0.59	64.86	1.74	29.77
F0317	395.42	88.34	46.36	51.5	6.97	11.26
F0318	577.56	3.46	22.44	16.96	4.78	22.25
F0319	181.37	61.92	33.92	2.42	1.7	20.44
F0320	840.4	24.58	48.09	56.92	10.45	6.39
F0321	784.91	29.51	34.14	44.17	10.57	8.06
F0322	879.78	41.2	2.05	47.35	11.61	24.3
F0323	739.16	55.07	45.89	48.82	7.26	13.38
F0324	799.2	6.1	31.87	45.17	12.07	13.08
F0325	71.07	27.98	47.81	18.29	7.34	10.41
F0326	676.08	13.72	21.59	31.88	6.18	4.77
F0327	332.36	19.95	45.9	47.67	3.52	11.42
F0328	841.19	88.47	42.92	17.8	4.36	1.15
F0329	731.9	52.58	16.75	42.15	7.61	24.13
F0330	784.45	63.08	13.35	66.62	13.35	26.06
F0331	739.14	80.22	4.91	58.91	11.74	20.47
F0332	276.78	79.48	32.72	0.86	0.91	16.23
F0333	719.27	98.94	19.56	53.97	11.58	7.39
F0334	141.88	78.19	38.66	45.11	3.92	1.67
F0335	791.34	35.91	37.45	64.18	4.76	32.19
F0336	779.8	54.45	36.72	27.84	5.87	29.71
F0337	239.07	48.47	29.44	41.03	6.63	34.97
F0338	744.1	91.27	9.75	63.07	5.98	8.01
F0339	441.26	50.24	16.87	36.3	13.69	22.81
F0340	309.41	38.84	34.51	13.22	4.02	29.89
F0341	726.04	17.98	9	29.61	10.92	33.32
F0342	243.46	31.89	27.38	58.08	5.1	26.97
F0343	70.11	21.9	33.64	17.7	12.28	35.47
F0344	214.16	89.58	41.58	21.16	4.63	32.71
F0345	329.02	77.85	0.6	67.74	6.15	14.44
F0346	784.7	5.86	4.88	46.09	8.59	2.17
F0347	871.86	99.15	5.2	26.8	2.5	25.04
F0348	287.26	52.94	22.3	21.56	3.09	22.67
F0349	595.26	76.68	10.97	28.81	9.38	35.38
F0350	389.73	99.96	14.16	61.35	14.22	10.09
F0351	883.98	97.4	9.65	50.94	9.2	20.44
F0352	505.78	10.01	1.19	6.22	4.95	12.4
F0353	848.35	65.69	4.6	44.53	9.07	8.66
F0354	148.04	26.65	46.93	54.37	0.3	7.24
F0355	874.84	81.63	32.83	24.11	10.83	13.36
F0356	201.78	91.73	41.77	9.99	12.04	19.98
F0357	868.15	5.59	47.52	52.41	1.35	28.8
F0358	275.65	99.64	31.9	65.1	10.57	28.8
F0359	142.14	21.94	35.4	27.86	13.68	18.32
F0360	419.38	84.65	6	21.57	11.5	15.63
F0361	669.26	79.74	42.82	69.09	8.29	30.15
F0362	316.63	35.48	6.5	57.15	9.82	36.83
F0363	565.28	83.92	32.82	0.11	7.78	19.21
F0364	484.71	84.52	44.99	4.89	5.43	23.87
F0365	377.42	17.61	28.3	48.74	2.98	31.8
F0366	540.1	59.25	48.36	36.75	2.35	26.68
F0367	266.51	80.62	44.8	45.82	8.04	37.51
F0368	652.47	69.76	34.78	51.31	12.9	3.11
F0369	51.44	91.4	12.67	11.94	3.44	4.29
F0370	836.74	2.82	23.35	26.23	12.02	0.01
F0371	507.68	70.06	46.81	49.28	13.66	1.25
F0372	661.52	94.76	31.94	13.86	4.97	2
F0373	680.66	56.36	46.13	12.74	3.23	0.45
F0374	620.03	56.31	13.82	66.39	11	10.97
F0375	359.59	18.82	21.35	31.55	14.1	0
F0376	109.48	98.8	45.17	57.01	0.54	17.8
F0377	614.6	88.16	38.49	12.99	0.3	29.15
F0378	330.67	49.22	16.17	4.13	14.11	38.45
F0379	316.83	30.91	8.1	12.79	1.54	3.89
F0380	770.81	49.04	3.7	53.14	5.97	14.72
F0381	661.79	9.03	38.86	18.15	7.27	25.83
F0382	305.27	23.26	19.14	63.16	2.35	38.84
F0383	312.89	21.88	16.63	28.62	4.52	29.67
F0384	397.13	52.64	3	43.88	3.45	14.91
F0385	392.04	0.07	47.78	43.71	11.59	11.2
F0386	301.31	91.79	13.23	60.79	3.71	26.15
F0387	158.19	20.15	22.03	11.63	4.09	11.9
F0388	407.38	13.05	24.59	20.52	1.85	1.4
F0389	849.31	71.69	46.43	26.44	11.76	4.8
F0390	625.72	91.88	30.52	19.37	9.83	5.67
F0391	817.38	84.43	8.92	23.95	1.97	18.28
F0392	573.19	32.36	24.6	41	11.11	37.29
F0393	305.81	2.19	7.19	33.45	4.05	39.33
F0394	515.75	58.66	38.44	47.1	1.27	36.58
F0395	50.35	91.72	10.92	7.06	1.11	4.81
F0396	293.88	77.44	32.17	4.27	10.83	25.47
F0397	415.4	84.65	45.63	52.63	11.44	38.1
F0398	542.99	86.07	35.77	0.51	6.23	31.71
F0399	606.5	96.06	5.16	40.77	0.22	35.21
F0400	445.24	37.36	3.65	69.13	12.45	37.28
F0401	425.84	94.19	28.57	6.78	9.07	6.98
F0402	231.65	39.56	12.53	36.56	2.28	4.5
F0403	452.21	10.1	22.29	0.51	11.04	28.99
F0404	816	30.18	44.83	42.21	11.89	18.21
F0405	726.62	13.65	7.44	69.08	2.91	35.46
F0406	194.24	15.75	32.02	53.3	9.09	27.8
F0407	122.08	94.87	46.64	65.25	4.68	10.93
F0408	488.13	79.18	33.23	33.13	4.86	0.9
F0409	588	96.07	13.32	23.59	7.69	22.53
F0410	334.91	64.92	35	30.06	0.35	2.53
F0411	745.66	17.42	45.23	25.95	4.11	27.67
F0412	688.47	96.87	28.73	62.31	3.04	8.62
F0413	621.88	69.36	25.77	69.96	3.96	15.9
F0414	240.94	92.88	47	57.18	9.84	15.1
F0415	219.26	78.7	24.53	65.87	7.07	1.49
F0416	70.76	22.32	21.8	46.56	4.37	17.3
F0417	258.12	58.9	42.2	26.49	1.4	18.63
F0418	453.87	17.54	39.05	4.01	14.5	7
F0419	772.28	30.68	39.27	24.92	8.41	0.53
F0420	111.9	68.85	27.01	23.12	7.25	35.9
F0421	402.27	12.73	0.17	7.01	13.61	26.26
F0422	585.3	72.88	47.71	31.98	8	38.38
F0423	215.27	94.88	40.9	48.88	3.67	35.06
F0424	641.9	94.87	24.1	50.77	0.26	28.4
F0425	470.22	39.16	28.36	62.16	7.46	28.75
F0426	257.39	99.43	46.75	9.72	5.9	8.11
F0427	607.65	96.52	17.95	42.13	5.59	10.69
F0428	54.71	3.24	34.09	60.83	8.2	26.85
F0429	688.32	60.24	20.03	19.56	1.62	38.53
F0430	704.54	92.1	31.61	48.95	3.36	7.52
F0431	140.6	96.75	47.94	57.05	14.63	27.59
F0432	411.37	22.09	4.53	25.79	5.96	32.41
F0433	199.5	56.56	26.73	43.28	3.48	39.83
F0434	864.27	93.67	48.05	46.12	5.55	1.76
F0435	490.26	14.06	4.02	33.26	8.45	22.53
F0436	92.69	74.53	22.98	28.92	9.64	34.28
F0437	261.82	23.8	38.33	13.16	4.99	22.36
F0438	771.09	98.24	32.39	69.03	12.15	28.12
F0439	437.99	16.79	8.83	67.03	14.64	31.68
F0440	731.2	88.53	1.97	56.88	1.43	28.62
F0441	617.44	8.87	19.21	1.16	2.54	29.7
F0442	889.71	70.9	9.55	25.21	12.97	11.46
F0443	556.13	63.91	34.79	3.2	7.35	3.54
F0444	857.53	88.67	44.82	56.53	3.75	14.69
F0445	807.71	44.66	31.53	22.79	2.12	32.83
F0446	570.75	26.52	17.96	31.1	9.25	21.78
F0447	661.38	24.95	4.24	42.47	7.1	14.93
F0448	479.06	6.78	31.64	28.01	10.85	36.07
F0449	755.98	25.67	36.77	42.88	8.5	29.05
F0450	515.69	10.8	7	5.7	3.49	21.63
F0451	812.63	0.13	9.65	29.95	11.51	12.83
F0452	682.11	38.59	35.99	65.2	3.78	25.57
F0453	453.47	73.26	29.65	65.16	4.67	16.28
F0454	270.31	96.91	24.46	69.08	5.07	23.21
F0455	260.15	88.46	3.15	60	2.26	14.88
F0456	592.01	49.31	27.03	63.36	4.82	39.34
F0457	700.94	37.87	15.39	51.4	8.48	30.69
F0458	493.1	54.6	26.7	20.57	6.1	5.91
F0459	582.74	10.14	41.71	13.66	0.08	26.91
F0460	283.41	47.95	22.47	10.02	10.36	35.58
F0461	115.86	86.41	49.79	36.4	11.33	27.03
F0462	292.87	65.1	1.85	40.03	11.92	16.31
F0463	280.96	68.72	2.8	59.98	8.18	38.46
F0464	321.75	16.27	39.39	35.32	4.7	3.46
F0465	509.13	7.37	2.14	8.95	9.78	10.13
F0466	167.62	84.58	5.91	55.78	4.83	5.51
F0467	246.57	29.49	40.36	21.09	10.63	36.99
F0468	639.86	31.87	33.37	47.11	7.72	25.82
F0469	650.46	95.17	22.92	38.41	12.88	18.03
F0470	104.59	7.42	33.9	61.24	14.89	21.57
F0471	396.46	17.01	43.71	11.76	1.22	27.21
F0472	511.22	37.55	7.45	31.24	1.58	35.59
F0473	403.41	73.2	28.97	8.1	10.49	13.74
F0474	225.81	54.7	46.24	46.38	5.64	36.73
F0475	407.12	89.81	1.84	16.86	11.35	39.31
F0476	819.11	9.31	7.08	14.81	2.43	5.8
F0477	546.47	59.4	32.69	52.73	11.22	13.67
F0478	641.19	61.36	23.56	46.18	2.49	25.31
F0479	778.22	48.27	45.9	6.26	6.56	29.79
F0480	700.76	3.1	2.29	30.44	14.58	34.04
F0481	373.32	94.24	35.06	50.1	0.59	22.95
F0482	55.01	16.5	6.53	11.22	6.36	39.09
F0483	348.99	88.98	8.61	65.03	2.56	31.69
F0484	690.45	15.71	2.5	63.19	12.05	32.99
F0485	775.43	10.13	15.37	53.64	7.31	15.85
F0486	860.42	20.56	39.68	15.43	11.23	32.94
F0487	406.17	19	22.81	18.03	8.21	35.23
F0488	685.39	69.72	8.53	33.34	5.99	39.62
F0489	514.21	72.2	29.55	62.83	4.45	21.76
F0490	562.76	73	40.89	8.62	6.53	20.78
F0491	237.46	26.53	5.32	9.5	4.41	23.02
F0492	236.51	28.15	24.86	37.42	13.83	10.19
F0493	420.46	23.75	39.96	50.78	10.15	22.02
F0494	74.67	4.96	11.03	6.33	7.84	37.69
F0495	335.71	57.18	40.22	48.42	9.23	29.59
F0496	627.27	83.99	21.31	61.04	5.57	27.36
F0497	393.67	15.36	40.58	65.22	9.75	31.51
F0498	190.29	36.08	49.11	53.64	2.12	19.57
F0499	447.28	42.76	33.92	42.05	7.85	13.02
F0500	158.48	29.45	16.21	45.08	3.07	33.46
F0501	578.92	66.2	48.79	26.39	9.21	14.93
F0502	72.92	60.02	28.8	50.22	10.72	37.48
F0503	384.92	19.97	6.87	51.52	7.79	20.92
F0504	529.73	2.57	41.82	26.72	3.77	32.77
F0505	73.04	17.08	39.66	44.95	6.94	8.76
F0506	596.34	29.18	38.21	39.33	14.04	14.05
F0507	165.34	8.19	29.65	59.93	13.91	16.32
F0508	442.44	84.38	16.78	56.59	10.8	30.06
F0509	92.74	30.84	6.04	15.65	12.79	4.26
F0510	372.24	39.75	7.06	8.1	2.03	25.62
F0511	229.91	48.91	20.76	6.14	7.87	18.15
F0512	327.82	66.1	34.81	6.24	12.44	33.37
F0513	697.05	9.11	27.67	51.84	0.15	35.81
F0514	372.26	54.41	21.93	65.6	6.24	7.53
F0515	689.21	18.49	46.28	52.12	2.26	0.02
F0516	757.14	88.55	2.03	8.13	1.01	31.74
F0517	264.43	36.94	5	25.74	14.65	20.18
F0518	119.62	44.58	42.37	59.73	4.68	4.31
F0519	66.48	26.33	30.62	66.78	2.82	5.77
F0520	508.51	46.51	38.88	40.38	10.41	2.89
F0521	899.92	22.62	0.78	0.12	8.07	38
F0522	347.47	26.86	24.35	4.33	4.97	9.67
F0523	602.62	6.16	0.32	37.49	0.92	16.24
F0524	714.05	75.22	8.97	59.3	7.03	33.01
F0525	603.99	66.75	4.46	68.59	2.35	21.68
F0526	691.1	8.57	32.59	22.38	5.26	3.86
F0527	857.17	34.38	44.35	25.55	8.39	32.58
F0528	219.46	54.14	20.81	47.55	3.39	0.94
F0529	67.32	97.07	40.37	55.76	9.43	1.24
F0530	179.52	58.97	38.63	36.38	13.92	4.84
F0531	157.29	55.36	34.62	42.11	4.12	7.43
F0532	619.04	84.08	10.31	15.55	12.31	31.04
F0533	529.37	81.84	31.99	27.67	13.02	2.85
F0534	235.27	41.86	26.15	37.68	8.77	10.14
F0535	644.55	53.55	20.6	32.24	4.59	38.04
F0536	701.86	86.69	46.9	10.13	9.37	16.88
F0537	192.62	47.48	30.53	66	6.05	14.3
F0538	566.16	88.17	1.88	58.61	3.82	16.12
F0539	685.74	47.63	9	34.99	8.12	27.91
F0540	147.35	7.9	24.99	31.9	9.89	12.01
F0541	746.41	90.28	47.51	42.1	1.16	15.51
F0542	870.01	71.43	31.36	10.21	2.29	8.34
F0543	141.88	50.21	39.13	46.57	10.96	17.14
F0544	71.83	90.05	17.39	56.09	4.2	23.59
F0545	315.16	80.05	0.23	49.21	3.94	19.14
F0546	625.75	67.75	11.78	41.92	1.53	24.59
F0547	864.45	62.03	5.88	21.62	11.95	1.67
F0548	387.16	12.03	26.51	69.32	8.81	19.65
F0549	657.76	75.72	4.78	8.64	11.49	1.26
F0550	114.6	17.29	18.1	69.78	4.95	12.79
F0551	637.02	98.44	38.06	49.46	11.58	1.24
F0552	583.16	97.22	26.99	33.48	8.88	28.03
F0553	136.62	80.85	10.96	58.01	4.16	34.45
F0554	706.61	12.62	38.52	34.65	12.11	15.35
F0555	772.75	42.34	32.97	49.29	13.07	21.56
F0556	560.35	98.83	13.82	26.37	10.03	3.92
F0557	152.9	43.54	9.69	68.68	7.1	27.54
F0558	886.27	99.73	39.83	23.32	2.52	24.81
F0559	715.24	62.72	34.26	57.95	11.75	14.04
F0560	345.12	83.41	48.43	14.74	14.84	38.85
F0561	414.12	25.79	23.72	51.29	1.37	19.61
F0562	364.99	91.08	8.82	56.73	12.05	1.09
F0563	480.07	91.42	33.51	49.03	2.2	1.55
F0564	340.05	6.7	2.16	3.68	2.47	19.5
F0565	772.14	38.81	32.24	60.58	13.12	36.24
F0566	748.98	39.74	14.25	12.53	4.85	18.99
F0567	139.71	32.61	21.73	34.13	13.44	21.75
F0568	866.67	27.62	16.71	27.43	0.78	3.32
F0569	590.25	45.82	40.26	68.91	7.68	28.97
F0570	754.4	87.35	37.92	46.15	6.6	28.62
F0571	651.21	78.66	2.17	59.4	9.97	36.89
F0572	420.16	62.31	37.02	69.37	4.91	18.19
F0573	673.73	52.26	46.24	38.36	7.51	29.96
F0574	870.65	41.96	8.79	23.62	1.76	9.66
F0575	279.57	41.44	39.27	47.45	8.4	39.36
F0576	736.97	14.82	24.25	69.32	5.66	1.37
F0577	507.45	58.79	5.8	53.04	5.78	12.39
F0578	460.97	75.84	44.75	27.37	7.12	31.09
F0579	420.24	93.96	36.07	36.95	4.68	34.19
F0580	671.37	92.49	29.64	19.81	7.83	8.66
F0581	278.14	56.27	16.3	48.75	7.96	16.42
F0582	773.96	10.1	9.94	13.66	13.25	0.41
F0583	756.12	28.61	33.84	59.94	12.63	5.14
F0584	123.66	53.56	16.28	27.56	14.33	34.51
F0585	799.39	34.39	38.95	9.16	14.18	31.23
F0586	257.28	41.09	16.31	52.66	12.5	37.42
F0587	445	38.3	4.9	40.63	10.67	17.78
F0588	568.78	48.56	36.89	56.36	12.6	20.08
F0589	372.14	60.9	43.49	59.49	8.41	18.53
F0590	74.39	3.75	18.78	49.67	7.35	27.89
F0591	773.31	27.54	11.03	32.03	11.83	15.53
F0592	204.56	14.39	23.55	11.46	10.28	37
F0593	230.3	60.87	24.22	9.63	8.37	26.15
F0594	728.16	69.37	44.52	48.72	6.53	1.95
F0595	339.29	3.88	7.25	20.38	5.22	23.43
F0596	798.27	88.96	46.39	10.14	0.38	27.93
F0597	646.01	33.15	22.75	15.27	5.49	19.64
F0598	284.83	23.76	19.37	52.39	6.99	36.09
F0599	58.63	74.57	6.82	51.47	10.05	11.74
F0600	855.85	92.08	35.99	0.64	10.93	6.51
F0601	122.77	89.7	31.6	50.82	3.21	11.61
F0602	662.06	2.02	48.78	40.3	8.4	13.26
F0603	465.29	81.74	10.11	47.48	14.97	4.39
F0604	694.44	30.31	6.36	69.19	14.09	6.19
F0605	637.02	28.03	34.61	10.33	5.74	33.49
F0606	599.02	49.16	2.98	66.53	2.69	7.96
F0607	467.2	69.62	6.83	29.9	11.21	19.45
F0608	723.99	9.82	42.58	58.92	0.16	0.23
F0609	129.1	86.89	22.93	64.82	6.63	31.03
F0610	238.36	13.44	8.56	6.72	7.89	32.27
F0611	638.02	97.42	17.18	68.19	0.08	36.22
F0612	310.28	44.31	44.32	12.57	4.66	30.9
F0613	544.32	82.58	30.18	3.67	1.41	1.75
F0614	452.27	26.94	39.48	68.62	5.53	7.31
F0615	501.28	41.68	31.9	45.51	3.81	13.6
F0616	411.68	64.56	30.58	41.54	13.82	27.32
F0617	684.05	18.79	8.5	67.88	9.1	33.82
F0618	331.17	21.14	48.51	43.89	0.5	9.15
F0619	647.43	82.4	42.75	28.28	4.12	17.79
F0620	280.28	74.09	4.32	2.38	7.18	28.03
F0621	263.69	75.95	42.85	16.86	0.66	36.47
F0622	152.56	86.72	24.46	34.2	10.43	4.06
F0623	213.7	82.1	49.78	48.16	3.8	5.57
F0624	151.62	51.53	29.58	66.82	9.38	29.61
F0625	505.48	15.9	41.85	45.7	14.57	37.87
F0626	697.86	31.11	13.96	26.28	12.35	22.51
F0627	207.38	50.68	36.5	48.43	12.95	17.52
F0628	233.93	13.56	36.81	55.67	13.91	14.67
F0629	461.57	85.13	12.33	46.1	14.96	27.96
F0630	665.9	87.93	16.36	54.44	9.48	0.82
F0631	880.12	2.89	28.97	60.54	7.35	21.01
F0632	495.94	19.28	44.59	45.52	7.1	27.75
F0633	290.55	83.29	29.59	19.27	13.12	25.39
F0634	135.45	83.7	7.45	45.72	11.26	4.25
F0635	215	24.95	28.69	25.71	12.11	18.95
F0636	243.36	45.64	0.25	8.4	0.57	11.16
F0637	202.53	91.8	49.01	5.78	0.43	22.29
F0638	62.03	70.46	2	34.25	13.41	16.89
F0639	504.01	27.4	23.53	46.82	2.3	2.61
F0640	283.16	82.35	38.43	35.68	11.04	10.51
F0641	878.15	50.51	1.68	1.61	13.06	37.95
F0642	520.36	63.54	26.56	40.11	1.97	14.31
F0643	642.8	12.39	23.96	40.08	6.29	16.05
F0644	157.34	3.06	39.9	19.16	12.69	36.77
F0645	788.19	37.25	41.06	52.18	0.84	36.26
F0646	467.25	59.4	22.62	55.6	9.56	35.02
F0647	791.81	17.76	12.03	12.68	0.93	4.84
F0648	537.95	87.05	27.92	33.89	1.46	6.48
F0649	448.99	58.69	0.62	45.12	8.16	22.82
F0650	424.4	34.98	36.59	30.36	14.75	26.59
F0651	206.71	16.35	47.5	40	2.91	17.84
F0652	93.67	89.45	6.64	6.96	9.21	39.86
F0653	849.9	74.9	14.79	4.44	0.25	14.93
F0654	456.07	68.89	32.38	63.62	12.56	10.52
F0655	748.8	28.51	4.54	55.67	12.72	2.67
F0656	390.6	38.66	23.99	12.94	4.75	31.6
F0657	112.97	16.29	15.24	56.9	10.64	7.42
F0658	585.03	57.23	35.17	1.38	13.59	16.53
F0659	95.57	96.49	42.9	38.92	8.8	22.39
F0660	176.82	85.71	37.36	37.55	14.16	9.29
F0661	528.41	64.74	1.22	56.85	7.75	5.9
F0662	308.26	67.77	22.74	34.2	14.11	5.33
F0663	894.83	26.91	38.59	36.32	6.05	28.06
F0664	150.68	40.95	43.71	40.93	12.57	0.45
F0665	699.78	2.01	20.27	49.96	10.04	2.4
F0666	565.37	78.03	39.49	55.3	0.97	31.52
F0667	722.13	76.76	18.52	8.69	12.38	4.51
F0668	241.83	0.89	23.21	52.71	7.52	26.64
F0669	494.19	91.15	31.67	67.6	10.93	23.42
F0670	432.94	64.74	43.02	62.83	1.26	0.35
F0671	426.31	60.11	3.53	12.65	6.65	35.22
F0672	781.14	0.85	44.67	41.94	4.13	5.48
F0673	891.53	25.24	16.65	12.6	2.98	36.83
F0674	309.57	80.51	1.64	38.83	7.58	34.42
F0675	577.87	30.55	21.3	56.04	2.59	32.05
F0676	568.19	96.7	13.49	8.61	11.2	7.55
F0677	679.08	64.27	47.3	9.02	12.57	18.99
F0678	855.45	42.38	27.12	14.44	0.05	19.15
F0679	226.62	37.65	39.72	11.28	4.11	3.96
F0680	229.37	34.87	39.38	39.37	5.26	15.51
F0681	611.36	25.2	4.05	59.6	5.12	25.34
F0682	183.5	46.67	44.04	2.45	8.52	21.66
F0683	197.74	67.72	36.79	68.59	10.44	32.15
F0684	113.81	82.43	2.74	35.43	8.49	5.84
F0685	52.27	39.72	47.27	25.45	6.95	5.08
F0686	432.93	10.23	33.73	38.11	1.74	20.39
F0687	554.74	51.15	44.4	29.61	1.36	34.45
F0688	297.57	66.24	5.55	66.17	10.94	2.72
F0689	246.75	84.33	18.28	0.01	2.78	20.54
F0690	650.91	37.42	30.96	21.04	8.87	39.49
F0691	647.54	64.73	18.28	66.24	14.49	22.65
F0692	435.93	60.91	8.76	36.36	11.5	9.88
F0693	634.28	29.85	27.94	54.8	11.83	30.14
F0694	835.32	10.81	3.35	46.14	3.26	33.59
F0695	719.65	6.38	35.47	31.14	5.62	14.47
F0696	581.3	98.84	10.24	40.4	1.22	9.01
F0697	612.01	64.06	49.06	48.66	10.86	10.5
F0698	843.62	86.15	11.93	36.59	3.7	2.39
F0699	411.37	26.11	5.68	69.02	12.56	17.27
F0700	512.88	71.11	23.92	24.65	9.63	34.83
F0701	600.49	89.24	46.96	37.67	13.52	31.23
F0702	822.15	29.88	29.01	14.69	2.87	1.11
F0703	752.64	14.99	47.96	6.93	11.34	26.87
F0704	110.7	76.55	10.49	57.38	1.99	37.23
F0705	191.03	89.97	37.25	16.6	0.8	15.63
F0706	311.47	80.54	11.27	13.17	10.59	24.26
F0707	686.61	80.24	17.64	20.98	2.67	34.68
F0708	533.83	60	13.37	58.28	2.11	29.94
F0709	295.32	66.05	34.01	67.02	4.73	5.09
F0710	155.7	68.08	13.86	42.15	3.39	24.6
F0711	635.38	72.13	3.17	15.12	2.82	31.62
F0712	644.77	65.54	17.26	25.13	13.25	35.55
F0713	851.27	99.75	24.31	8.99	2.66	25.84
F0714	475.4	25.94	26.33	43.56	4.42	30.22
F0715	469.73	41.86	6.14	5.21	10.46	6.29
F0716	118.38	38.83	35.49	17.85	3.97	23.96
F0717	83.88	3.53	33.92	26.72	7.35	11.51
F0718	417.22	70.81	26.64	63.26	8.68	30.92
F0719	323.97	57.2	14.61	28	5.23	17.31
F0720	262.81	18.99	31.05	5.83	9.63	1.24
F0721	127.63	72.65	40	17.79	6.75	2.65
F0722	867.62	22.24	47.27	29.77	9.47	3.39
F0723	760.56	53.46	40.44	48.62	12.48	35.67
F0724	538.92	78.49	47.04	37.51	0.55	5.82
F0725	858.17	90.65	3.28	4.94	12.52	25.66
F0726	899.64	67.19	44.6	51.29	5.79	14.78
F0727	621.44	50.73	22.89	69.68	8.07	15.73
F0728	279.08	84.54	4.01	48.78	3.16	18.58
F0729	84.2	84.06	44.9	13.48	10.53	32.27
F0730	692.83	87.65	14.42	26.05	5.2	36.68
F0731	449.93	18.11	47.83	46.01	12.16	12.14
F0732	603.78	9.76	5.47	57.44	11.94	21.41
F0733	828.66	12.79	13.8	42.35	3.11	13.08
F0734	204.27	25.87	34.85	29.38	10.49	12.33
F0735	547.53	80.83	24.82	10.74	7.56	37.94
F0736	589.57	76.29	43.75	69.47	12.45	20.46
F0737	467.97	18.31	26.03	30.35	11.91	15.44
F0738	127.56	67.97	31.36	1.81	1.36	34.85
F0739	345.77	33.56	14.66	42.25	11.6	27.54
F0740	333.31	8.93	48.48	5.43	3.87	27.81
F0741	619.61	35.53	27.07	8.72	7.02	36.94
F0742	779.07	74.42	6.6	7.7	0.47	24.21
F0743	330.33	30.71	17.34	38.39	1.73	26.44
F0744	639.62	78.81	22.19	4.62	9.87	22.96
F0745	294.99	33.13	32.23	44.81	2.8	18.77
F0746	853.41	26.06	14.58	25.4	2.1	3.64
F0747	741.53	29.41	3.15	23.35	8.8	19.59
F0748	517.58	85.12	43.59	19.13	5.58	13.7
F0749	436.6	47.05	11.62	60.82	5.67	20.68
F0750	317.34	86.64	47.37	15.8	8.83	25.25
F0751	324.78	58.36	32.23	0.69	0.51	10.06
F0752	874.66	94.43	20.58	26.4	10.52	10.73
F0753	393.55	7.12	17.14	67.81	9.44	10.85
F0754	487.41	88.94	32.3	26.5	13.04	11.56
F0755	889.9	50.05	16.32	7.35	0.12	20.54
F0756	609.01	86.75	29.67	64.79	6.32	12.52
F0757	511.2	38.17	34.84	12.3	5.02	36.23
F0758	401.26	29.84	42.1	50.98	9.72	36.29
F0759	209.45	5.41	22.26	21.46	1.5	22.64
F0760	357.51	85.42	15.2	57.49	13.7	13.94
F0761	692.98	13.74	6.6	34.27	4.59	12.25
F0762	581.6	20.03	39.47	37.03	7	33.03
F0763	695.99	40.92	8.59	49.03	2.79	20.71
F0764	223.02	56.94	13	60.58	0.33	16.46
F0765	516.84	90.66	24.21	38.61	12.14	10.56
F0766	838.52	45.76	48.54	42.52	6.85	16.95
F0767	422.4	31.64	38.49	62.76	8.64	26.36
F0768	643.51	71.57	2.37	11.95	6.52	30.73
F0769	153.21	77.89	17.66	66.26	5.99	35.62
F0770	877.17	48.76	22.8	27.27	12.51	5.57
F0771	567.54	63.1	8.32	24.16	3.79	30.8
F0772	253.4	17.68	46.21	51.89	5.6	11.8
F0773	184.62	63.45	35.59	67.76	5.07	27.48
F0774	518.21	0.47	14.26	37.22	10.18	14.46
F0775	519.41	27.35	48.66	41.62	4.5	21.71
F0776	129.23	76.12	41.97	59.47	14.56	12.85
F0777	893.42	16.86	34.64	33.38	13.16	31.92
F0778	825.99	76.45	33.32	8.93	11.45	23.27
F0779	442.23	48.96	7.67	0.66	13.51	6.94
F0780	149.85	76.36	11.9	35.95	7.6	28.98
F0781	757.32	8.8	2.06	10.88	6.31	35.05
F0782	473.62	61.45	15.83	8.85	11.61	25.54
F0783	659.11	63.35	6.32	26.52	14.31	8.23
F0784	482.54	40.34	13.02	51.48	6.01	31.6
F0785	282.41	96.53	9.22	3.7	0.43	33.22
F0786	759.52	38.33	28.12	50.78	7.68	7.32
F0787	883.21	3.77	1.73	68.21	13.84	25.9
F0788	257.17	19.94	15.85	49.53	13.3	19.88
F0789	518.58	37.31	17.19	17.44	14.48	9.83
F0790	376.05	1.41	18.65	42.61	14.14	19.37
F0791	833.59	32.22	26.99	49.48	2.98	10.83
F0792	482	83.32	8.13	12.82	14.59	22.73
F0793	797.43	19.06	15.08	69.04	11.28	21.5
F0794	784.42	67.67	46.02	55.89	1.95	5.85
F0795	284.81	62.67	20.23	35.16	5	24.24
F0796	721.51	24.88	24.97	19.31	14.4	10.1
F0797	402.7	69.35	7.27	29.94	14.55	38.66
F0798	844.11	34.43	22.9	65.92	4.64	32.52
F0799	481.58	12.89	16.01	61.7	11.49	39.35
F0800	747.47	38.36	0.21	56.98	12.02	0.13
F0801	290.41	58.87	36.92	21.36	6.88	7.56
F0802	303.77	16.7	48.78	60.05	2.48	37.36
F0803	548.9	82.38	16.56	66.32	0.01	37.11
F0804	899.07	29.82	35.27	28.46	2.21	18.19
F0805	466.19	29.08	23.7	21.89	13.24	39.63
F0806	176.31	72.78	14.49	6.31	4.52	23.34
F0807	507.79	59.64	47.2	5.56	1.21	11.08
F0808	343.36	33.78	49.03	51.1	3.54	22.7
F0809	519.13	88.8	28.69	66.14	3.05	7.97
F0810	511.92	99.55	7.35	11.56	1.35	2.04
F0811	437.04	34.27	28.26	4.02	3.67	17.11
F0812	323.51	90.14	45.34	52.04	10.27	39.27
F0813	210.35	35.93	22.11	38.79	12.69	23.81
F0814	642.87	18.84	34.46	34.5	5.61	19.05
F0815	536.03	94.81	36.58	61.2	7.16	15.48
F0816	248.53	91.82	45.01	67.35	5.17	4.78
F0817	709.21	40.34	6.97	29.68	7.06	7.24
F0818	87.1	22.84	27.55	35.61	10.3	14.45
F0819	683	72.72	15.4	51.16	10.48	32.05
F0820	649.44	13.12	20.08	33.58	13.69	2.18
F0821	739.7	73.41	42.04	36.05	10.03	33.89
F0822	378.17	58.97	22.3	69.86	12.47	11.09
F0823	614.14	16.9	4.62	62.17	10.59	21.94
F0824	747.64	36.66	2.75	48.85	11.45	10.74
F0825	883.7	65.05	32.07	28.38	1.44	31.35
F0826	471.03	3.74	29.17	43.14	1.93	37.03
F0827	81.47	87.65	11.11	63.76	11.45	27.47
F0828	476.95	25.58	46.78	52.21	2	8.2
F0829	551.65	53.47	13.9	49.99	11.6	35.65
F0830	789.25	4.86	1.13	49.18	13.47	22.66
F0831	793.06	99.47	26.92	52.48	12.3	0.39
F0832	424.26	66.2	22.27	17.1	10.96	13.5
F0833	497.06	65.36	33.58	51.73	6.37	24.97
F0834	438.39	1.97	4.37	66.56	5.91	11.09
F0835	664.08	68.97	25.59	57.64	1.07	17.19
F0836	398.48	41.68	9.72	61.62	7.32	9.22
F0837	606.56	38.03	15.89	36.97	11.11	24.73
F0838	181.21	54.73	30.25	42.64	8.8	22.82
F0839	449.07	47.44	47.17	42.52	3.33	10.67
F0840	873.82	15.31	45.42	67.53	9.13	22.1
F0841	337.78	69.52	18.05	47.22	11.52	33.63
F0842	638.8	63.03	7.4	61.74	5.54	6.07
F0843	602.36	30.11	42.69	36.65	5.1	22.15
F0844	774	66.17	18.48	15.75	12.35	12.67
F0845	774.49	66.25	18.64	5.26	9.16	8.79
F0846	780.44	27	14.23	58.76	11.28	32.23
F0847	373.01	60.56	17.57	35.96	13.72	33
F0848	319.16	13.72	48.88	66.67	9.68	8.13
F0849	660.91	83.07	43.72	29.59	2.07	24.65
F0850	695.49	10.49	4.38	26.54	2.82	38.18
F0851	791.53	71.88	36.39	26.13	3.17	3.65
F0852	80.51	11.77	22.21	7.93	6.53	29.62
F0853	108.16	11.4	49.63	63.98	5.09	39.15
F0854	586.49	10.63	40.18	17.48	9.81	10.79
F0855	832.79	19.86	14.43	37.74	6.39	19.45
F0856	897.81	19.97	40.28	53.65	4.27	3.83
F0857	684.75	26.3	48.52	8.25	5.8	33.82
F0858	418.88	52.31	21.19	20.94	12.32	8.84
F0859	133.68	20.17	44.82	20.55	0.52	18.38
F0860	588.69	70.34	6.98	14.91	14.38	6.63
F0861	791.69	29.54	29.36	51.66	6.33	6.94
F0862	427.13	3.94	4.3	39.82	2.45	8.81
F0863	639.9	49.64	10.39	15.22	10.24	4.3
F0864	817.91	20.77	23.73	21.34	12.51	9.55
F0865	89.09	93.31	43.38	65.32	6.97	12.34
F0866	726.72	33.06	49.33	45.01	1.24	23.19
F0867	299.36	0.27	3.31	57.8	10.29	23.99
F0868	368.61	67.16	48	2.48	1.52	15.47
F0869	173.73	90.69	37.81	32.41	12.94	8.54
F0870	501.49	83.52	4.42	43.24	12.05	4.01
F0871	531.04	66.9	20.47	34.18	0.18	3.28
F0872	723.64	14.91	45.72	24.9	4.79	28.5
F0873	194.49	9.01	20.73	43.09	8.62	17.7
F0874	117.12	51.17	27.79	23	5.76	29.57
F0875	790.21	72.36	35.51	24.77	6.82	15.38
F0876	576.75	10.13	37.76	0.36	7.29	24.6
F0877	254.71	25.59	6.85	62.31	14.4	15.21
F0878	825.9	23.12	9.3	13.03	6.03	21.65
F0879	171.65	98.87	19.09	24.82	11.57	10.87
F0880	441.98	29.6	27.69	7.09	4.54	35.27
F0881	265.88	46.43	2.11	34.44	3.88	19.66
F0882	267.03	9.98	41.31	5.93	9.51	31.58
F0883	57.99	17.47	41.73	36	9.05	20.96
F0884	733.94	3.94	15.2	10.76	12.04	12.88
F0885	816.03	29.06	27.96	8.67	6.75	19.96
F0886	625.97	80.16	23.17	34.12	5.59	24.63
F0887	184.28	31.27	1.34	10.89	7.1	33.53
F0888	425.47	73.85	0.12	45.96	5.03	24.26
F0889	343.73	9.5	13.13	15.83	8.03	14.92
F0890	549.44	75.82	47.8	27.68	5.47	28.14
F0891	593.1	4.59	41.71	20.95	11.78	24.04
F0892	410.66	85.2	23.63	29.98	14.71	27.96
F0893	262.58	66.34	32.69	12.75	7.98	15.11
F0894	768.51	17.05	44.63	56.81	5.75	31.52
F0895	219.33	35.75	20.86	7.61	10.12	8.29
F0896	376.99	43.77	24.59	30.7	2.26	12.57
F0897	460.73	62.18	34.39	58.76	5.06	16.2
F0898	251.62	87.85	12.24	11.33	14.01	9.95
F0899	536.13	9.3	5.97	24.76	8.85	11.63
F0900	538.59	81.5	13.86	30.38	2.96	9.24
F0901	893.79	18.29	49.72	25.15	12.19	24.02
F0902	300.95	40.08	3.34	60.94	10.91	18.79
F0903	881.25	96.23	37.28	13.89	6.82	0.97
F0904	609.5	27.18	29.05	13.27	0.73	37.41
F0905	283.31	38.57	28.28	2.82	4.23	9.76
F0906	531.04	85.07	43.42	27.62	1.82	27.9
F0907	632.93	79.99	31.4	52.07	7.34	18.09
F0908	682.97	64.88	23.8	63.07	5.51	32
F0909	91.69	79.69	34.71	11.22	13.34	15.55
F0910	565.45	11.31	5.98	13.93	10.3	13.81
F0911	472.22	69.62	25.63	33.55	3.78	15.24
F0912	818.53	5.86	28.76	46.57	5.06	19.64
F0913	293.27	94.25	42.26	18.61	4.44	28.97
F0914	729.03	15.94	8.14	29.48	12.29	36.37
F0915	566.01	41.6	2.93	38.51	8.14	3.58
F0916	349.47	59.08	15.98	55.99	2.68	10.2
F0917	591.13	80.23	43.92	50	5.35	9.14
F0918	577.76	67.84	6.77	22.74	0.26	14.66
F0919	626.1	18.13	8.17	53.51	4.87	39.88
F0920	662.79	37.98	13.63	61.72	9.54	19.14
F0921	610.3	35.86	20.98	35.13	8.94	6.74
F0922	762.59	2.88	45.61	64.65	5.36	34.15
F0923	584.01	68.45	17.8	59.01	0.55	25.8
F0924	817.89	83.85	14.49	27.22	11.08	23.96
F0925	599.39	97.34	26.48	7.68	3.73	32.41
F0926	312.59	13.07	46.82	7.55	1.26	33.84
F0927	424.7	92.04	25.69	1.48	1.42	39.17
F0928	542.64	11.29	38.32	10.89	10.9	14.58
F0929	672.51	41.13	9.16	35	9.49	30.43
F0930	126.61	4.6	4.73	53.72	6.47	3.6
F0931	300.84	26.16	37.63	16.56	4.12	36.63
F0932	685.36	31.42	27.19	47.48	14.58	3.7
F0933	199.29	70.46	43.62	23.95	10.33	27.81
F0934	162.34	67.79	41.34	68.35	3.66	2
F0935	508.5	76.75	34.25	51.62	12.38	3.17
F0936	875.77	57.66	15.05	30.4	12.52	37.28
F0937	501.22	56.5	34.27	20.26	10.99	18.12
F0938	826.46	97.79	34.42	34.02	7.85	11.73
F0939	755.9	66.98	4.79	53.26	6.88	34.34
F0940	268.42	33.83	29	17.34	1.15	11.14
F0941	750.99	52.31	41.17	10.67	5.59	36.64
F0942	459.57	70.06	0.64	35.79	2.2	9.16
F0943	735.52	9.52	25.91	17.46	14.65	12.46
F0944	684.58	66.17	18.65	53.67	9.57	20.82
F0945	337.91	24.86	24.24	60.49	13.23	9.27
F0946	147.89	34.57	17.02	69.6	5.73	3.69
F0947	868.46	67.63	45.54	17.31	14.7	2.09
F0948	169.64	38.49	5.12	57.44	1.18	26.18
F0949	871.53	83.9	7.73	13.89	13.91	31.37
F0950	781.12	55.83	11.06	49.45	11.24	38.15
F0951	665.58	98.78	9.42	56.7	6.34	37.66
F0952	882.95	5.46	44.85	49.08	0.34	7.04
F0953	872.18	64.34	30.67	35.16	14.26	21.92
F0954	733.9	15.69	41.57	12.68	3.85	37.68
F0955	360.91	84.88	26.28	69.48	9.79	35.8
F0956	722.08	85.19	26.6	41.38	13.24	9.45
F0957	61.83	86.94	27.56	44.41	12.55	32.31
F0958	506.09	7.49	37.82	16.06	6.5	7.82
F0959	436.57	49.16	5.7	9.26	1.75	28.5
F0960	621.9	24.09	23.02	2.69	2.87	2.7
F0961	621.49	97.01	3.82	69.33	3.91	4.06
F0962	546.88	5.04	40.94	65.04	4.55	32.69
F0963	749.05	22.27	46.17	29.84	7.71	7.15
F0964	849.25	64.33	23.98	43.15	12.81	4.97
F0965	142.09	40.33	15.58	6.37	3.66	18.5
F0966	248.75	23.5	18.13	3.57	11.98	30.43
F0967	71.27	45.91	40.85	28.51	5.61	28.93
F0968	801.6	80.13	44.49	21.45	7.09	6.11
F0969	527.2	44.81	29.88	44.33	11.41	37.29
F0970	827.97	85.66	38.18	16.2	6.55	9.83
F0971	238.16	44.71	17.1	23.53	11.2	0.35
F0972	103.73	11.87	35.49	33.54	11.67	34.22
F0973	750.28	49.74	1.44	35.69	4.15	30.65
F0974	822.98	65.34	40.73	45.07	10.07	20.53
F0975	306.86	10.26	11.12	21.3	9.07	0.83
F0976	397.05	41.23	42.84	18.85	13.65	20.18
F0977	168.81	55.71	7.12	19.64	10.17	2.27
F0978	854.32	0.02	11.33	24.57	4.09	5.4
F0979	308.71	9.09	6.27	29.27	6.11	1.93
F0980	468.73	60.42	6.51	22.39	0.28	6.24
F0981	132.61	61.91	3.93	3.33	6.21	5.29
F0982	804.17	30.46	34.54	2.86	1.95	34.47
F0983	165.31	50.83	39.2	3.65	4.01	33.37
F0984	435.6	20.69	3.89	52.13	8.99	22.95
F0985	619.91	67.15	38.73	14.84	14.64	11.17
F0986	681.67	95.04	37.87	33.04	4.77	9.83
F0987	854.08	36.33	2.13	63.59	3.32	7.01
F0988	406.26	5.43	5.39	7.05	0.27	4.4
F0989	680.93	22.29	39.65	12.94	4.87	9.93
F0990	181.34	45.45	25.67	66.38	0.96	25.61
F0991	402.65	56.02	2.96	25.45	4.32	30.18
F0992	134.17	61.98	5.95	21.3	10.68	2.68
F0993	465.94	47.31	12.65	6.78	12.4	15.1
F0994	396.9	65.72	3.31	0.96	8.82	0.02
F0995	858.79	71.59	33.38	38.62	9.52	18.43
F0996	77.81	11.4	37.73	60.34	4.93	31.95
F0997	364.95	75.93	39.12	23.18	5.84	27.1
F0998	426.88	22.17	46	51.89	13.95	15.8
F0999	857.97	34.14	10.27	25.3	0.19	21.66
F1000	777.13	82.99	45.06	54.52	5.11	16.16
F1001	134.45	96.44	9.24	37.02	5.2	21
F1002	632.83	29.2	17.58	26.01	6.67	38.48
F1003	512.8	52.2	4.54	45.52	6.93	37.73
F1004	881.17	70.21	42.29	14.7	11.14	14.16
F1005	354.87	4.58	47.09	26.88	3.16	24.22
F1006	388.42	16.42	47.44	62.1	10.47	28.73
F1007	211.34	14.04	17.39	9.13	10.09	29.97
F1008	153.84	71.69	8.03	51.98	3.84	30.07
F1009	770.83	72.16	25.03	8.42	0.48	20.94
F1010	436.51	10.7	36.43	41.06	12.78	16.31
F1011	613.35	61.09	12.09	63.85	14.52	20.13
F1012	595.45	18.75	28.51	45.8	9.47	19.99
F1013	557.57	93.02	4.96	13.33	8.42	32.19
F1014	68.15	39.29	28.91	49.33	5.18	8.28
F1015	718.78	45.7	0.7	64.79	3.11	23.99
F1016	257.03	78.14	10.85	5.24	14.77	14.7
F1017	157.04	71.68	9.58	38.26	5.54	11.94
F1018	529.89	10.78	14.09	24	4.38	24.18
F1019	108.32	41.45	45.08	50.77	4.73	16.5
F1020	700.38	92.66	26.86	69.28	10.12	15.04
F1021	226.08	83.75	48.68	14.14	0.44	14.94
F1022	233.56	58.88	4.93	50.45	9.37	12.58
F1023	789.24	77.21	10.7	3.07	2.5	7.95
F1024	329.28	45.05	25.21	13.42	5.27	0.64
F1025	175.42	65.85	35.39	38.53	6.47	17.42
F1026	815.45	95.62	18.32	17.68	14.94	25.54
F1027	52.41	13.46	29.47	61.4	0.35	5.89
F1028	779.65	49.88	21.98	59.74	14.6	34.61
F1029	172.98	53.04	47.89	63.48	8.35	31.62
F1030	160.49	4.86	9.04	68.26	7.36	29.97
F1031	263.06	93.53	17.74	62.64	3.52	25.96
F1032	198.32	83.88	18.98	31.39	13.82	12.08
F1033	611.9	48.29	10.71	50.21	1.98	9.78
F1034	71.91	50.83	11.38	63.76	9.11	0.66
F1035	62.63	92.12	5.64	4.74	12.75	9.08
F1036	721.49	17.72	49.23	29.33	1.45	17.56
F1037	252.24	57.86	6.18	65.19	3.27	19.47
F1038	325.21	73.05	5.52	35.27	14.88	18.65
F1039	198.11	12.84	6.8	1.53	8.56	18.61
F1040	94.54	38.74	38.11	41.94	2.68	35.3
F1041	680.46	60.05	35.24	48.77	2.39	18.53
F1042	497.17	88.27	27.86	9.03	11.66	16.63
F1043	683.82	50.41	2.03	3.18	11.02	2.05
F1044	454.81	38.47	16.41	39.63	6.02	37.91
F1045	711.31	97.95	5.79	55.61	6.13	35.88
F1046	486.25	91.59	14.18	48.57	11.27	36.91
F1047	142.7	76.24	30.02	51.85	6.27	11.82
F1048	478.26	27.36	15.6	27.82	8.99	2.12
F1049	853.6	96.36	48.81	47.93	4.79	18.6
F1050	86.86	97.05	22.2	60.92	5.45	15.46
F1051	715.74	45.28	27.7	68.01	1.58	26.14
F1052	786.93	13.34	14.53	11.59	13.27	17.34
F1053	493.23	41.27	42.77	52.55	14.4	23.93
F1054	439.34	70	9.44	26.89	11.43	14.19
F1055	869.42	74.84	3.48	54.56	4.77	20.5
F1056	101.7	29.89	42.05	28.06	8.03	19.08
F1057	457.13	70.15	23.78	19	5.88	37.36
F1058	391.37	86.07	33.96	12.88	12.89	34.75
F1059	633.18	71.19	8.96	11.2	7.42	19.18
F1060	466.73	93.55	49.94	15.25	6.96	14.1
F1061	823.25	63.26	24.58	48.77	12.39	7.74
F1062	112.47	20.09	5.26	61.54	6.74	36.88
F1063	118.67	62.42	21.9	55.35	13.86	6.64
F1064	567.05	29.06	32.93	31.88	2.66	39.68
F1065	105.83	34.53	4.25	49.54	4.33	5.84
F1066	283.76	67.24	7.17	36.76	7.99	28.44
F1067	588.12	98.13	20.03	21.24	5.01	10.78
F1068	516.1	65.01	29.53	15.42	6.96	0.99
F1069	326.41	95.83	5.09	49.58	2.58	8.75
F1070	895.43	50.39	46.26	38.65	13.61	20.84
F1071	500.97	69.43	48.89	11.98	5.75	0.97
F1072	435.66	32.24	3.24	3.19	9.8	16.14
F1073	564.61	11.54	48.76	16.68	14.61	31.94
F1074	134.3	35.22	16.93	2.74	6.15	18.41
F1075	646.51	48.04	29.75	10.37	9.55	24.87
F1076	774.87	57.06	49.53	61.85	9.28	11.4
F1077	603.28	66.72	6.14	64.91	2.08	2.04
F1078	703.62	41.75	41.91	18.93	9.3	20.68
F1079	662.71	74.79	36.26	55.34	14.98	4.93
F1080	232.77	84.14	13.93	44.97	8.99	17.54
F1081	433.82	28.59	35.67	17.43	10.98	19.5
F1082	244.22	84.73	29.1	57.64	14.18	30.55
F1083	338.09	80.83	13.65	37.42	4.88	1.45
F1084	435.47	52.27	39.47	0.1	3.75	31.17
F1085	403.59	2.53	32.19	24.32	8.54	29.15
F1086	130.82	14.53	20.01	42.36	7.08	22.65
F1087	412.75	67.03	23.79	25.84	1.36	2.69
F1088	615.34	19.99	30.16	5.83	5.55	38.73
F1089	368.16	75.02	20.22	49.38	11.14	37.32
F1090	179.74	16.09	24.23	38.45	13.25	15.12
F1091	834.54	28.66	13.94	50.55	9.81	26.42
F1092	107.06	25.06	38.4	28.58	8.28	17.59
F1093	757.01	83.94	5.4	42.8	12.95	28.9
F1094	129.25	69.06	12.53	22.72	12.75	10.68
F1095	132.08	29.51	24.86	4.01	2.42	5.69
F1096	677.98	75.36	31.42	57.11	5.54	36.6
F1097	740	3.23	6.73	57.68	13.12	3.73
F1098	522.92	81.4	4.98	15.35	2.63	15.36
F1099	548.5	10.25	2.64	67.57	14.06	15.78
F1100	527.35	86.8	3.41	12.37	13.82	1.68
F1101	330.2	73.95	33.91	68.01	4.84	12.12
F1102	153.9	86.48	48.6	37.62	4.39	38.14
F1103	350.56	74.24	19.13	68.51	13.42	7.78
F1104	615.54	56.13	33.96	54.47	3.11	22.77
F1105	687.74	23.76	7.64	54.64	6.92	16.7
F1106	787.88	78.43	31.1	7.45	3.68	33.04
F1107	662.9	79.88	4.82	52.2	9.05	6.07
F1108	873.14	28.76	3.83	26.74	14.85	21.88
F1109	560.35	66.45	37.58	45.77	11.95	10.21
F1110	348.9	92.65	38.38	60.9	14.59	36.64
F1111	541.23	38.76	39.64	44.4	7.5	0.02
F1112	230.83	95.67	10.1	38.56	1.67	2.65
F1113	608.23	97.58	33.1	57.18	9.06	34.35
F1114	240.61	31.27	24.51	15.44	4.97	10.62
F1115	141.99	55.21	13.08	18.82	13.8	19.31
F1116	768.57	1.3	17.18	40.72	2.39	2.64
F1117	362.43	25.13	42.98	56.54	6.93	18.73
F1118	698.21	62.06	27.33	52.7	14.44	39.25
F1119	537.99	78.09	47.63	10.89	0.1	36.99
F1120	736.14	87.01	1.58	16.22	0.48	19.74
F1121	768.38	83	21.52	50.84	10.15	3.2
F1122	878.36	91.15	45.75	25.8	13.01	18.38
F1123	745.66	70.46	19.18	63.15	14.93	35.98
F1124	571.54	64.76	15.73	6.56	12.93	24.67
F1125	596.29	75.51	18.82	12.71	1.06	39.18
F1126	72.32	54.66	22.98	12.95	6.26	34.02
F1127	839.72	60.34	1.64	60.36	3.9	38.23
F1128	755.04	77.61	27.83	13.22	10.74	10.32
F1129	277.33	96.43	43.02	34.34	1.81	22.34
F1130	203.35	29.42	15.15	51.06	11.65	35.57
F1131	647.29	17.74	35.3	45.33	9.71	32.58
F1132	312.64	68.27	24.57	1.47	8.01	13.22
F1133	338.85	18.7	6.72	11.4	0.36	26.6
F1134	55.19	17.38	35.79	12.44	7.21	21.07
F1135	789.38	51.38	24.37	27.59	10.89	26.71
F1136	531.37	37.72	5.47	42.55	4.39	33.41
F1137	390.67	42.85	33.75	4.86	5.98	23.59
F1138	170.59	55.66	33	5.04	12.33	27.3
F1139	588.2	13.01	34.27	17.17	11.53	32.25
F1140	76.06	58.4	28.61	63.64	5.45	31.13
F1141	684.19	25.5	23.8	67.93	10.75	9.81
F1142	232.86	33.06	42.72	7.02	7.67	32.6
F1143	406.86	70.97	25.33	36.87	9.74	17.35
F1144	339.76	15.48	19.57	50.87	6.43	10.89
F1145	364.55	15.37	24.73	56.56	1.86	37.6
F1146	663.36	32.26	48.54	42.23	2.19	12.02
F1147	710.31	5.09	30.85	26.45	3.94	38.91
F1148	532.45	93.24	17.64	1.45	12.38	39.65
F1149	122.21	61.56	48.89	57.86	11.3	2.05
F1150	94.72	66.19	16.02	53.44	1.68	23.67
F1151	183.8	49.06	1.41	45.11	2.53	32.07
F1152	575.16	57.27	2.26	3.06	6.19	10.31
F1153	622.87	35.81	41.85	17.38	5.1	32.96
F1154	281.29	78.4	17.44	5.85	13.69	22.2
F1155	612.65	31.79	37.1	9.98	11.93	33.78
F1156	462.81	22	1.34	43.92	3.15	8.76
F1157	425.74	18.39	44.57	0.94	1.46	38.25
F1158	282.19	6.82	17.06	67.65	9.63	18.57
F1159	691.7	50.51	4.87	67.03	1.11	6.13
F1160	146.74	41.59	17.26	7.44	13.49	3.94
F1161	415.43	53.7	17.87	51.53	7.37	21.69
F1162	290.76	9.19	17.56	23.69	3.67	14.52
F1163	626.71	22.12	33.06	49.52	3.9	29.7
F1164	463.64	21.34	12.38	14.16	4.43	16.77
F1165	617.06	33.19	32.4	33.63	6.67	13.25
F1166	88.6	36.08	29.63	39.4	11.81	3.25
F1167	385.97	21.84	45.52	31.1	10.49	6.5
F1168	559.43	75.27	3.28	11.42	8.52	19.25
F1169	56.53	53.05	15.25	23.22	8.92	37.14
F1170	306.21	99.66	16.88	10.82	11.42	2.65
F1171	229.55	82.37	0.99	3.91	2.22	12.56
F1172	166.65	98.11	16.31	48.44	4.33	35.57
F1173	267.19	0.88	23.05	43.92	3.32	17.42
F1174	328.9	66.89	43.17	8.62	5.56	32.6
F1175	56.57	44.57	28.4	57.74	5.44	6.16
F1176	684.96	90.45	45.07	7.2	4.37	18.93
F1177	199.34	61.37	13.33	20.77	14.17	1.22
F1178	373.18	62.11	34.8	35.81	2.37	37.5
F1179	648.12	95.89	29.4	58.55	9.51	4.73
F1180	475.22	68.26	49.29	9.93	7.13	9.43
F1181	758.35	32.09	18.89	63.85	6.6	35.16
F1182	735.27	91.59	19.52	1.68	4.42	19.67
F1183	111.26	94.5	28.63	29.9	11.16	38.33
F1184	782.5	38.59	40.42	10.32	10.43	23.54
F1185	85.96	54.02	5	45.88	2.2	16.21
F1186	65.93	28.28	33.76	15.81	4.38	33.98
F1187	832.99	91.13	16.8	61.53	5.76	11.46
F1188	782.79	82.21	25.14	26.93	9.55	24.42
F1189	539.4	37.5	38.25	61.9	0.42	6.6
F1190	537.39	80.28	16.98	57.59	3.17	6.37
F1191	653.07	44.56	30.74	7.87	4.54	13.09
F1192	405.04	4.39	18.17	11.87	8.76	15.07
F1193	147.9	89.83	21.8	7.71	3.89	3.32
F1194	67.73	19.25	24.85	7.12	10.82	3.28
F1195	326.05	51.39	42.37	66.91	11.18	31.85
F1196	731.12	94.82	39.36	25.01	14.94	0.34
F1197	575.41	16.74	42.02	43.1	6.09	21.61
F1198	757.22	95.63	26.79	8.28	9.28	19.71
F1199	831.8	53.8	14.37	64.63	2.56	3.69
F1200	124.91	0.73	2.38	64.39	5.16	38.8
F1201	767.81	6.55	49.81	62.69	2.34	32.32
F1202	256.82	67.03	20.1	42.32	12.79	25.92
F1203	550.54	77.36	11.29	12.46	4.71	39.67
F1204	495.37	86.5	37.14	37.13	5.62	0.08
F1205	386.4	42.42	4.6	41.97	12.98	7.1
F1206	313.73	10.39	42.21	47.56	7.28	5.34
F1207	338.59	53.78	4.74	10.52	2.54	39.35
F1208	333.11	70.27	16.84	46.71	7.88	14.67
F1209	192.91	97.62	3.36	21.11	2.63	27.43
F1210	483.91	77.52	40.06	57.23	13.46	33.07
F1211	146.92	64.66	23.76	24.39	0.21	14.29
F1212	483.46	93.98	10.49	7.27	14.2	22.88
F1213	820.03	74.69	39.78	64.14	5.14	1.62
F1214	346.97	15.38	32.58	46.32	4.64	35.72
F1215	668.27	45.92	15.09	65.3	3.36	13.21
F1216	746.11	33.17	40.21	56.75	4.17	1.56
F1217	742.78	8.75	21.65	49.79	11.67	23.31
F1218	250.83	5.43	27	5.35	11.84	39.53
F1219	174.48	79.42	10	0.15	9.75	24.57
F1220	217.68	55.81	20.12	65.32	5.35	32.86
F1221	562.04	57.5	31.25	10.41	6.89	7.69
F1222	696.18	22.76	22.66	45.91	13.69	6.8
F1223	607.18	25.86	38.17	22.42	13.59	15.63
F1224	200.57	38.8	9.03	27.34	12.6	39.74
F1225	706.92	63.02	0.93	50.49	12.69	4.3
F1226	470	43.3	35.17	54.99	11.75	23.73
F1227	691.28	1.69	43.14	33.49	7.86	24.62
F1228	695.9	67.33	28.84	4.71	3.43	21.04
F1229	431.57	53.48	10.65	40.45	3.04	33.27
F1230	835.53	64.14	48.11	67.17	9.96	11.38
F1231	529.82	61.83	37.11	19.49	5.98	2.6
F1232	590	75.6	23.36	6.33	1.48	24.25
F1233	580.84	58.56	46.86	69.63	4.94	10.4
F1234	784.61	70.09	26.64	12.73	1.01	25.74
F1235	583.13	7.26	30.72	26.95	8.3	28
F1236	178.31	92.8	38.46	22.35	8.02	3.84
F1237	108.04	10.61	21.69	29.67	11.12	24.26
F1238	425.88	78.69	28.31	48.54	13.09	27.56
F1239	307.4	30.14	31.34	28.98	14.56	1.28
F1240	283.47	8.65	26.11	55.55	0.84	34.09
F1241	97.75	76.53	18.21	23.34	8.5	26.6
F1242	481.24	43.77	7.39	56.15	3.72	27.8
F1243	313.85	39.51	7.52	45.78	3.84	32.41
F1244	434.13	66.07	34.27	17.21	11.09	14.35
F1245	98.36	47.4	15.01	29.31	10.35	20.36
F1246	756.94	53.35	21.77	34.8	9.76	11.75
F1247	115.22	13.64	15.93	37.36	3.68	28.23
F1248	784.61	39.1	41.51	37.27	10.34	16.04
F1249	777	79.75	3.22	57.5	6.84	32.28
F1250	572.76	54.57	10.18	26.92	0.6	9.41
F1251	481.01	96.01	20.62	40.67	9.14	39.38
F1252	443.3	14.41	41.19	29.53	8.28	12.37
F1253	521.17	67.73	32.3	40.45	1.37	13.06
F1254	723.05	91.42	12.82	48.54	2.85	9.63
F1255	811.5	79.5	30.06	52.38	12.46	5.95
F1256	432.27	72.93	20.29	49.22	0.96	6.21
F1257	738.34	37.31	5.68	16.46	13.55	3.18
F1258	604.06	94.95	9.6	0.2	7.84	23.51
F1259	323.3	55.35	12.28	69.57	0.91	4.71
F1260	454.28	55.51	41.36	1.2	3.41	4.31
F1261	178.23	12.32	23.21	39.09	8.79	17.96
F1262	102.59	0.5	27.99	67.03	8.72	5.97
F1263	137.98	59.67	21.81	64.46	6.96	2.94
F1264	814.26	53.72	32.35	4.17	8.05	30.81
F1265	341.92	94.7	1.85	24.45	11.72	27.51
F1266	657.17	30.47	7.97	59.41	4.78	23.17
F1267	478.87	74.83	6.82	60.67	9.51	28.75
F1268	196.68	90.35	12.92	57.33	2.95	17.41
F1269	260.58	34.39	40.18	20.63	1.75	4.9
F1270	422.09	41.27	32.93	10.09	1.25	25.77
F1271	423.51	64.59	8.8	59.73	2.96	37.7
F1272	494.34	51.26	42.63	68.03	8.14	22.08
F1273	184.93	16.1	48.19	63.91	3.22	23.51
F1274	366.92	22.08	24.29	16.97	7.31	37.5
F1275	290.46	83.47	1	57.95	8.54	8.39
F1276	397.45	19.43	42.98	3.91	8.73	18.93
F1277	337.61	18.14	4.2	9.65	12.92	1.35
F1278	558.2	79.97	30.08	67.34	1.67	6.26
F1279	720.84	85.23	43.36	49.28	13.3	7.66
F1280	600.21	85.14	45.03	26.42	11.66	2.64
F1281	106.03	93.24	20.35	1.84	2.92	1.26
F1282	130.33	99.43	18.17	67.54	12.09	34.12
F1283	626.62	46.13	32.87	26.02	9.22	10.09
F1284	291.52	54.97	4.52	49.1	6.84	7.46
F1285	665.17	29.07	47.16	46.39	0.01	19.9
F1286	608.08	6.74	36.21	5.16	11.32	26.33
F1287	820.39	9.82	7.03	58.62	9.02	15.9
F1288	792.29	72.56	5.6	60.93	7.39	28.37
F1289	333.36	48.72	36.72	2.11	2.65	12.94
F1290	545.33	33.09	46.65	25.57	7.61	5.32
F1291	170.21	12.82	26.1	5.53	7.71	13.08
F1292	347.35	65.55	41.45	5.39	14.27	38.67
F1293	872.54	10	47.48	39.84	4.49	16.89
F1294	643.71	61.95	46.58	56.96	13.01	12.59
F1295	383.16	90.01	12.59	10.48	3.74	36.62
F1296	555.79	31.78	44.23	12.77	4.13	22.66
F1297	847.3	45.06	11.9	52.05	8.42	27.99
F1298	313.14	61.63	6.11	52.37	4.63	0.3
F1299	370.18	30.57	40.33	48.9	6.6	31.33
F1300	722.91	58.42	16.46	20.97	14.66	38.17
F1301	741.21	56.56	29.22	28.81	14.19	16.63
F1302	619.6	36.45	19.5	23.61	7.31	19.48
F1303	754.62	31.63	37.42	54.7	4.79	39.53
F1304	677.96	42.83	11.8	48.67	14.62	5.93
F1305	632.6	0.48	21.14	20.07	7.06	35.37
F1306	497.43	24.62	7.21	10.91	2.45	9.6
F1307	599.12	22.15	8.76	61.68	0.98	24.16
F1308	409.9	73.98	48.5	2.25	6.48	38.28
F1309	357.55	43.61	21.97	52.58	4.57	36.29
F1310	358.21	84.01	12.72	35.23	13.88	28.83
F1311	203.22	13.43	29.47	0.76	6.65	16.71
F1312	232.06	73.3	24.52	58.29	9.57	30.83
F1313	855.52	87.79	18.74	47.59	8.08	25.26
F1314	463.33	46.28	47.44	61.32	2.74	28.45
F1315	242.56	35.87	15.82	38.79	11.68	32.01
F1316	166.93	30.55	21.19	58.07	11.44	14.92
F1317	115.59	55.17	34.14	64.34	3.2	0.11
F1318	767.76	17.58	48.17	35.13	7.53	19.31
F1319	135.97	60.66	43.97	49.65	4.8	32.97
F1320	705.24	84.18	46.85	29.66	7.96	20.04
F1321	759.85	85.87	18.15	10.98	1.54	8.44
F1322	801.13	14	35.78	68.12	4.5	13.3
F1323	82.09	53.86	41.07	36.51	9.14	26.35
F1324	336.25	26.32	1.05	68.45	8.57	29.46
F1325	701.36	88.63	48.34	8.76	2.32	20.2
F1326	161.39	7.65	30.29	14.83	2.35	21.23
F1327	370.21	7.54	42.07	43.33	11.5	35.58
F1328	187.91	1.86	33.11	15.32	11.79	39.75
F1329	756.64	50.72	47.04	12.86	12.79	24.5
F1330	705.43	3.12	34.53	52.22	9.15	24.49
F1331	737.69	58.19	39.44	39.15	2.36	17.4
F1332	190.71	40.51	11.98	58.92	14.35	37.99
F1333	422.02	59	27.64	57.16	14.72	32.01
F1334	399.23	90.63	15.46	32.79	9.8	18.2
F1335	624.91	55.16	47.92	21.92	11.83	28.76
F1336	251.9	54.35	18.14	44.93	11.7	21.88
F1337	427.57	99.87	40.61	57.91	4.04	21.55
F1338	292.19	47.21	6.1	11.54	13.99	30.23
F1339	686.26	77.52	43.35	56.23	7.08	1.78
F1340	431.59	36.58	42.88	45.27	12.84	13.3
F1341	503.91	22.33	19.42	13.63	4.55	16.29
F1342	313.05	77.21	45.49	7.59	2.17	25.08
F1343	737.33	73.32	19.65	5.45	5.01	31.67
F1344	448.66	29.1	48.9	42.22	5.31	18.98
F1345	759.85	46.47	12.78	59.26	11.18	35.13
F1346	362.66	51.04	4.51	1.96	6.75	37.16
F1347	855.06	39.68	41.14	19.75	6.38	36.56
F1348	886.77	50.22	11.77	37.91	5.9	24.35
F1349	442.43	66.27	10.52	4.57	6.26	9.24
F1350	289.51	84.8	44.51	41.8	11.43	12.61
F1351	374.59	80.65	45.79	52.96	6.06	23.64
F1352	498.34	61.4	31.57	21.64	14.53	17.97
F1353	871.33	16.58	43.97	38.62	5.3	12.01
F1354	744.36	51.41	38.34	44.69	12.08	26.08
F1355	731.07	44.62	20.31	2.27	14.62	1.55
F1356	167.64	17.91	1.69	18.84	11.51	9.18
F1357	262.5	94.87	43.32	68.37	0.29	36.18
F1358	595	65.94	41.16	39.54	10.57	10.17
F1359	793	96.77	47.02	39.46	3.13	10.61
F1360	521.36	73.59	23.55	55.32	10.75	21.23
F1361	137.2	48.35	20.65	3.2	4.42	1.62
F1362	769.01	35.88	42.06	22.02	5.6	38.08
F1363	773.49	21.88	35.87	66.05	4.83	17.97
F1364	292.3	48.76	43.84	0.59	11.86	15.88
F1365	698.65	6.29	41.01	24.97	4.89	17.2
F1366	281.87	36.94	41.22	19.77	8.4	38.35
F1367	819.51	4.28	34.92	27.87	2.99	32.1
F1368	175.25	20.68	25.32	13.64	3.22	10.95
F1369	421.85	90.77	17.59	52.63	7.54	32.58
F1370	854.45	36.13	30.11	50.8	12.85	21.86
F1371	238.73	46.97	40.67	68.17	1.6	16.67
F1372	433.46	45.46	36.89	49.19	3.65	20.07
F1373	347.15	4.64	22.66	6.82	4.88	38.1
F1374	72.67	98.06	1.37	28.51	7.2	31.79
F1375	95.27	32.41	2.6	51.9	10.82	25.6
F1376	476.71	70.37	32.08	7.07	7.05	12.25
F1377	250.41	52.14	31.51	56.52	14.57	24.01
F1378	895.35	82.96	39.55	10.51	0.69	2.05
F1379	368.68	83.49	6.8	41.1	9.89	39.55
F1380	73.96	26.33	20.03	26.75	10.32	8.54
F1381	841.2	54.44	31.41	41.05	13.63	26.45
F1382	763.3	17.38	15.69	59.64	7.31	11.5
F1383	602.47	65.37	4.11	20.31	4.2	4.63
F1384	722.67	36.53	7.89	10.61	9.1	9.39
F1385	166.96	65.33	25.82	32.42	5.63	39.57
F1386	293.85	83.55	48.48	61.96	1.52	22.43
F1387	755.3	51.67	41.53	6.53	9.59	13.14
F1388	641.66	37.63	38.16	50.29	4.14	21.8
F1389	167.97	90.72	42.35	61.91	5.54	8.01
F1390	649.71	51.64	34.29	56.52	13.85	27.4
F1391	431.31	35.29	39.63	45.8	1.67	3.19
F1392	54.46	86.77	15.97	53.82	2.01	25.87
F1393	117.34	48.69	23.92	11.27	11.25	37.86
F1394	267.54	48.21	36.76	67.46	4.87	0.83
F1395	759.72	60.42	13.03	36.14	11.63	5.2
F1396	516.48	50.18	34.37	51.01	6.21	29.98
F1397	668.15	13.9	41.34	45.6	2.28	10.33
F1398	498.61	16.56	39.98	65.12	2.26	26.3
F1399	144.51	7.71	9.93	23.9	4.48	26.87
F1400	294.89	64.35	20.72	54.97	3	16.62
F1401	305.98	21.15	9.09	23.73	1.32	36.24
F1402	90.59	18.69	43.82	25.22	3.68	8.16
F1403	406.85	36.22	47.24	59.92	8.59	6.56
F1404	724.81	71.73	44.22	30.16	11.44	3.9
F1405	438.55	11.83	11.22	62.35	3.91	37.27
F1406	144.23	23.03	47.41	54.19	7.97	12.38
F1407	819.37	81.12	46.16	27.13	4.37	21.69
F1408	557.23	72.03	32.36	14.62	0.33	21.95
F1409	63.97	48.15	31.33	42.73	11.58	2.74
F1410	488.07	47.88	45.34	5.25	1.02	39.31
F1411	255.65	21.07	48.71	10.67	11.79	34.93
F1412	172.04	16.12	9.91	43.95	10.67	34.12
F1413	414.85	83.34	35.06	34.83	4.71	0.13
F1414	572.59	2.24	8.44	56.33	12.8	9.58
F1415	254.48	4.31	20.05	9.98	13.58	31.15
F1416	404.08	57.35	21.45	60.93	6.69	31.78
F1417	614.72	16.11	13.01	38.3	13.27	37.77
F1418	122.77	62.95	4.45	67.83	2.76	38.61
F1419	878.46	3.92	18.4	54.7	7.02	4.53
F1420	107.53	57.23	47.36	6.1	6.91	18.05
F1421	497.15	5.59	5.87	6.59	5	4.86
F1422	481.23	25.83	35.93	21.96	10.17	30.64
F1423	890.08	18	21.76	65.38	10.56	31.18
F1424	521.03	95.82	46	11.3	3.83	18.61
F1425	381.89	59.94	22.69	19.61	11.21	4.88
F1426	449.61	56.36	33.68	25.43	0.35	26.72
F1427	590.32	1.86	5.93	6.25	1.79	11.13
F1428	883.88	71.95	35.68	12.54	6.16	3.33
F1429	265.6	66.17	9.53	54.04	5.94	31.56
F1430	63.81	28.35	43.1	18.06	7.3	14.13
F1431	720.24	8.57	39.11	33.13	0.72	15.52
F1432	343.08	44.92	14.4	17.92	7.93	7.57
F1433	673	99.28	24.71	61.37	13.69	37.8
F1434	584.02	86.73	6.51	45.52	7.68	29.01
F1435	705.78	17.06	42.82	9.83	0.24	36.44
F1436	674.91	83.04	30	8.68	6.56	24.81
F1437	332.64	60.08	49.76	39.81	0.48	38.78
F1438	87.69	79.46	14.15	2.77	7.56	30.66
F1439	514.11	82.05	33.86	60.13	11.97	39.68
F1440	741.48	18.19	20.92	28.07	11.85	6.49
F1441	198.83	65.96	20.43	59.99	7.38	13.68
F1442	712.27	26.45	7.3	64.2	8.62	20.88
F1443	444.93	72.42	14.51	9.03	9.52	27.58
F1444	641.08	34.27	13.09	25.67	11.02	7.77
F1445	586.98	45.35	30.88	59.14	8.48	39.64
F1446	739.77	59.06	45.37	66.64	14.61	30.29
F1447	103.64	22.98	18.48	26.16	11.71	14.06
F1448	709.76	38.55	34.21	47.75	7.98	13.61
F1449	439.03	10.86	22.91	35.42	11.98	15.57
F1450	299.43	20.23	0.52	18.4	12.69	30.27
F1451	87.24	85.96	6.66	61.29	1.32	4.14
F1452	219.55	50.44	16.16	47.78	13.84	20.5
F1453	85.62	41.98	34.65	43.44	9.15	32.47
F1454	843.37	14.96	34.34	45.07	14.89	8.49
F1455	488.08	9.63	35.67	51.87	11.28	7.61
F1456	890.75	47.59	35.42	17.14	11.51	25.5
F1457	511.58	61.47	36.81	57.49	6.46	30.94
F1458	265.32	3.9	12.81	0.56	4.15	29.91
F1459	690.3	78.39	4.76	59.71	6.77	2.68
F1460	212.44	50.33	2.94	20.35	13.21	39.72
F1461	353.43	11.75	16.64	11.07	11.08	9.07
F1462	713.72	48.22	11.74	27.95	9.76	26.28
F1463	785.93	13.03	45.41	5.11	1.1	36.52
F1464	332.14	60.35	49.84	27.18	9.72	19.78
F1465	155.8	82.75	46.97	32.36	5.1	30.83
F1466	362.82	89.7	48.36	6.55	7.92	15.49
F1467	806.06	77.49	29.91	32.61	10.39	25.7
F1468	681.81	64.92	37.41	44.97	12.3	7.96
F1469	810.44	52.2	2.28	63.01	6.49	1.68
F1470	378.65	37.04	12.68	32.54	0.32	18.12
F1471	877.67	4.34	30.98	6.01	8.62	0.15
F1472	471.77	52.98	15.13	51.22	0.1	14.22
F1473	472.89	22.95	19.73	64.22	12.42	39.51
F1474	835.66	80.23	18.55	64.57	0.28	37.36
F1475	491.38	78.96	48.4	53.78	3.38	25.95
F1476	730.98	38.12	27.98	13.96	6.41	16.62
F1477	668.02	58.9	29.02	23.01	3.88	33.5
F1478	117.09	74.14	13.01	22.21	3.34	38.78
F1479	562.09	76.15	25.19	69.75	10.12	34.48
F1480	748.99	69.67	46.52	34.04	4.9	3.41
F1481	513.65	9.77	43.89	49.16	6.87	33.72
F1482	323.03	13.39	6.6	33.34	9.98	23.79
F1483	118.06	47.71	15.87	19.49	11.55	22.46
F1484	611.78	23.25	26.52	2.68	8.62	4.66
F1485	310.52	85.91	7.09	10.9	5.32	5.43
F1486	562.23	28.33	5.84	32.9	13.2	19.77
F1487	412.2	87.68	2.21	44.82	13.01	39.85
F1488	636.3	40.86	6.39	22.41	2.29	29.04
F1489	348.81	18.9	43.58	2.19	11.59	13.63
F1490	86	70.91	41.74	42.08	3.09	25
F1491	789.53	78.94	37.39	26.62	2.72	1.3
F1492	349.68	57.8	46.31	65.55	0.39	33.41
F1493	898.43	11.78	14.15	25.3	9.03	12.68
F1494	283.37	0.72	43.85	30.11	12.67	12.48
F1495	883.02	65.45	30.65	33.14	11.69	32.89
F1496	855.72	68.78	38.08	3.79	8.1	11.74
F1497	113.78	31.59	13.19	60.76	14.32	34.35
F1498	591.89	36.23	15.65	66.69	4.91	2.2
F1499	358.81	15.48	44.63	47.86	4.73	12.01
F1500	730.93	65.16	15.78	18.89	3.45	38.56
F1501	627.5	25.36	49.73	44.5	3.13	5.48
F1502	859.87	85.5	38.18	5.85	4.54	10.33
F1503	171.36	42.36	7.56	4.85	6.36	15.18
F1504	566.44	36.56	42.65	28.35	4.07	6.12
F1505	714.12	27.56	32.87	20.88	14.04	13.6
F1506	79.58	68.06	39.91	49.85	3.26	16.48
F1507	107.15	75.5	2.66	60.99	5.33	2.98
F1508	711.74	41.32	7.43	36.73	2.06	21.24
F1509	361.38	78.38	11.49	46.88	13.48	3
F1510	375.43	48.25	1.79	18.16	6.59	12.34
F1511	532.16	37.02	13.01	58.14	12.51	11.99
F1512	564.33	55.49	35.3	6.47	5.63	0.91
F1513	627.2	25.38	21.82	63.11	6.66	39.25
F1514	856.5	30.67	49.76	23.94	11.16	13.11
F1515	366.21	34.44	46.36	52.72	11.1	28.47
F1516	698.62	70.55	2.04	11.52	5.71	34.78
F1517	537.83	73.58	17.83	24.45	6.7	37.26
F1518	500.04	85.5	35.45	29.34	5.99	24.12
F1519	388.33	65.93	24.26	33.28	3.08	34.06
F1520	602.13	74.78	24.65	48.22	5.71	14.5
F1521	262.17	44.66	42.29	11.25	12.22	3.81
F1522	146.43	69.93	43.34	48.77	1.39	10.57
F1523	675.32	16.18	6.18	24.83	2.63	13.35
F1524	474.19	21.45	4.68	48.5	13.7	35.54
F1525	378.94	40.06	43.41	27.24	10.87	7.3
F1526	527.42	33.84	9.03	0.7	1.83	8.49
F1527	272.51	55.06	8.41	54.82	11.35	32.01
F1528	271.25	69.71	25.44	41.8	1.81	9.26
F1529	429.33	70.68	13.64	5.45	7.34	11.06
F1530	896.91	16.07	44.54	46.76	9.07	33.66
F1531	292.74	96.46	29.28	43.16	11.25	22.01
F1532	829.01	0.53	29.18	22.66	4.75	21.65
F1533	467.52	9.11	48.58	69.05	2.86	34.37
F1534	154.24	14.53	26.3	65.73	14.78	32.46
F1535	774.9	92.59	28.54	52	12	21.96
F1536	434.24	43.54	20.82	51.57	5.4	23.09
F1537	813.88	6.41	3.84	22.16	3.83	27.62
F1538	428.34	22.18	38.41	10.54	1.68	11.89
F1539	124.62	8	33.85	32.11	6.85	22.09
F1540	629.64	3.78	44.37	10.32	0.11	11.9
F1541	768.69	38.43	1.3	60.5	12.05	35.81
F1542	321.65	98.44	34.07	7.95	6	30.09
F1543	345.31	61.4	34.03	67.9	12.86	1.63
F1544	105.2	52.1	19.71	28.45	5.32	36.75
F1545	510.85	71.16	29.52	36.45	14.19	16.81
F1546	807.63	59.75	47.56	0.26	12.55	26.32
F1547	773.66	94.57	41.85	31.54	6.51	10.76
F1548	655.04	82.02	7.69	58.28	12.72	2.08
F1549	838.23	64.03	4.05	8.8	4.51	2.75
F1550	592.05	43.9	41.53	31.45	15	37.96
F1551	724.64	20.17	32.98	67.86	1.27	23.53
F1552	482.44	65.69	22.7	6.82	9.65	4.27
F1553	153.16	80.39	47.76	15.3	5.85	19.08
F1554	220.83	28.6	29.71	68.53	7.07	18.77
F1555	168.05	3.36	0.29	29.41	14.27	14.45
F1556	721.82	59.95	48.49	38.23	4.12	21.68
F1557	72.34	51.58	32.81	11.63	9.71	10.57
F1558	520.92	23.17	47.54	26.43	4.85	23.63
F1559	363.57	16.95	16.25	24.37	2.11	22.45
F1560	733.11	3.61	36.58	66.67	3.73	31.76
F1561	518.9	23.93	36.72	68.02	8.47	3.28
F1562	570.16	0.03	47.87	40.38	1.92	6.74
F1563	123.28	15.74	28.46	1.01	2.34	25.94
F1564	312.9	99.68	10.57	56.96	10.43	22.76
F1565	899.66	77.97	2.43	1.13	11.43	34.67
F1566	661.04	35.31	32.18	62.77	0.92	25.23
F1567	496.84	39.51	16.16	35.15	12.04	0.67
F1568	703.79	58.61	2.78	60.74	13	8.74
F1569	749.84	51.77	3.54	48.95	9.91	28.33
F1570	112.69	73.69	47.6	45.42	5.58	6.77
F1571	876.52	6.86	19.07	31.92	6.22	38.29
F1572	595.99	9.02	19.94	28.73	2.36	34.55
F1573	432.48	28.45	8.9	24.65	2.59	20.39
F1574	628.09	82.98	48.25	37.97	14.04	39.59
F1575	342.84	91.5	43.28	36.62	14.48	0.21
F1576	796.27	34.81	4.46	53.56	11.13	20.92
F1577	713.22	96.33	42.62	7.94	12.15	10.93
F1578	593.82	27.65	8.15	12.31	2.72	31.79
F1579	204.67	60.64	38.97	29.99	13.19	31.05
F1580	871.32	19.45	14.25	12.38	1.64	7.5
F1581	417.73	92.97	37.63	41.64	2.44	21.9
F1582	824.11	57.49	32.7	37.99	7.46	2.37
F1583	97.1	26.11	6.03	26.71	4.59	8.44
F1584	155.54	40.71	24.54	59.16	9.38	26.68
F1585	180.06	10.65	21.62	48.2	13.63	7.7
F1586	189.96	7.24	40.32	30.62	3.98	21.11
F1587	324.26	29.43	15.51	19.83	4.82	13.77
F1588	652.93	94.7	34.25	43.43	11.75	16.18
F1589	344.12	80.29	6.56	64.76	4.97	23.63
F1590	849.77	95.67	33.28	59.99	13.33	36.43
F1591	810.69	87.61	41.6	69.68	0.51	11.51
F1592	769.04	81.31	25.63	56.42	13.08	9.96
F1593	263.01	57.49	24.48	7.27	13.7	34.25
F1594	589.8	69.42	44.27	45.47	0.7	4.99
F1595	518.22	96.61	23.82	43.14	5.66	16.81
F1596	156.39	56.32	28.15	28.79	8.98	25.93
F1597	307.4	77	21.15	34.75	7.88	19.91
F1598	503.46	75.75	37.82	52.62	2.37	39.11
F1599	477.19	96.12	40.55	64.91	0.22	16.22
F1600	193.34	45.88	30.69	6.98	13.46	7.65
F1601	850.37	46.07	21.71	31.09	1.38	10.12
F1602	181.07	58.68	21.3	40.69	14.82	5.13
F1603	609.92	2.74	2.02	2.28	1.69	7.37
F1604	662.54	11.63	17.09	20.29	7.14	25.63
F1605	564.37	6.76	23.18	29.44	14.75	4.8
F1606	766.15	63.37	11.21	15.6	12.84	26.84
F1607	529.08	99.42	34.31	31.82	8.05	5.3
F1608	751.45	67.69	7.75	26.68	2.02	1.61
F1609	74.12	22.99	24.77	13.69	9.05	39.93
F1610	88.64	31.57	31.48	32.87	9.55	29.8
F1611	595.24	95.54	26.23	8.71	4.67	29.25
F1612	540.26	51.65	14.54	67.73	7.04	27.36
F1613	603.46	0.97	21.87	63.98	13.54	5.32
F1614	701.92	83.22	45.36	28.91	1.92	8.73
F1615	404.1	24.83	23.88	57.43	9.85	38.38
F1616	593.14	9.3	7.43	49.27	5.48	22.98
F1617	473.33	67.37	6.39	51.88	9.2	26.07
F1618	583.09	82.11	45.15	0.53	10.74	28.69
F1619	296.22	7.6	42.08	26.23	7.17	33.2
F1620	863.15	93.14	26.15	15.68	11.23	0.55
F1621	460.5	47.66	14.77	19.85	12.78	4.28
F1622	733.98	35.35	2.39	61.57	2.94	8.25
F1623	632.24	89.43	3.83	18.51	3.29	5.78
F1624	302.82	26.91	2.25	58.69	1.95	28.97
F1625	112.03	94.71	5.38	55.66	14.13	31.42
F1626	100.93	68.31	21.25	29.03	3.38	34.75
F1627	423.66	90.99	4.72	16.91	1.23	13
F1628	461.61	49.9	33.04	63.01	1.42	16.45
F1629	223.42	19.97	28.42	29.02	6.06	26.38
F1630	565.66	73.54	12.67	1.09	13.3	27.21
F1631	315.7	87.27	12.74	10.74	1.58	17.74
F1632	660.61	20.68	4.09	26.21	3.39	8.06
F1633	674.07	20.28	25.17	57.17	2.77	25.4
F1634	781.66	24.97	5.7	57.4	9.89	8.27
F1635	879.07	61.86	33.08	42	4.93	14.13
F1636	161.15	15.6	8.98	23.46	14.61	34.8
F1637	364.96	10.67	9.11	67.14	10.03	34.32
F1638	527.4	92.02	19.65	69.5	7.8	26.49
F1639	321.25	67.58	4.16	16.93	8.66	19.6
F1640	446.5	66.34	43.84	68.14	13.25	37.97
F1641	277.35	61.38	14.88	13.49	11.4	17.5
F1642	260.73	76.42	29.36	45.11	1.98	10.08
F1643	132.29	54.15	22.75	58	6.33	17.33
F1644	296.68	4.23	33.51	56.09	9.92	6.34
F1645	376.53	48.23	31.19	40.45	8.69	31.26
F1646	573.07	62.07	13.25	9.02	14.02	33.35
F1647	261.03	49.23	48.34	44.54	0.51	29.93
F1648	785.51	98.54	43.57	68.41	13.59	20.97
F1649	185.74	89.7	9.36	12.16	5.78	8.15
F1650	328.32	86.88	9.25	63.29	0.72	4.42
F1651	541.03	49.08	37.35	36.21	2.97	11.49
F1652	315.81	98.44	30.2	30.62	2.73	11.34
F1653	698.65	91.6	43.58	6.97	2.14	7.08
F1654	473.53	28.03	5.32	56.08	0.51	30.76
F1655	487.52	22.21	26.72	35.3	11.92	18.93
F1656	473.95	57.67	0.29	44.2	2.43	30.51
F1657	312.26	5.41	5.83	54.9	4.84	2.61
F1658	69.7	79.93	8.59	59.01	8.58	18.18
F1659	853.45	47.83	23.86	43.91	7.26	12.13
F1660	479.63	54.08	34.59	18.22	5.16	8.97
F1661	871.68	50.25	43.44	38.7	9.43	8.04
F1662	232.87	39.37	48.29	66.41	12.25	34.55
F1663	349.96	68.63	30.09	14.26	8.66	33.58
F1664	92.96	17.48	24.34	6.53	6.78	38.54
F1665	470.66	97.65	30.92	30.62	3.22	10.79
F1666	799.99	69.82	48.7	44.02	9.32	19.21
F1667	606.12	46.01	18.04	41.53	8.19	17.53
F1668	450	68.92	33.69	1.95	1.77	5.34
F1669	506.19	1.18	34.51	49.53	4.19	31.24
F1670	770.1	21.08	19.75	64.44	11.53	25.81
F1671	416.29	58.1	15.13	5.51	13.86	15.38
F1672	800.09	32.54	6.25	26.77	5.06	39.46
F1673	668.38	61.28	0.69	51.96	13.39	22.07
F1674	699.28	25.97	5.6	9.14	3.83	25.68
F1675	361.05	54.86	0.79	31.76	12.1	5.79
F1676	390.49	23.71	48.53	44.21	7.31	10.71
F1677	534.74	47.13	42.95	25.07	8.23	14.83
F1678	215.46	61.31	10.46	16.78	9.95	10.19
F1679	520.24	36.59	32.43	62.85	10.02	3.95
F1680	112.5	49.88	32.49	20.78	5.14	34.48
F1681	478.62	21.05	21.79	37.48	7.79	20.66
F1682	699.74	70.07	31.3	17.17	0.95	12.41
F1683	287.76	37.23	39.5	54.6	5.48	16.15
F1684	890.73	85.43	9.55	55.02	9.63	2.52
F1685	628.34	27.96	15.05	53.93	14.47	38.29
F1686	150.99	17.99	23.17	46.15	1.89	4.28
F1687	878.82	13.11	23.7	19.25	3.41	35.95
F1688	384.82	57.59	1.09	65.45	6.86	10.08
F1689	725.66	22.86	8.31	43.92	1.67	9.77
F1690	338.22	9.99	7.62	44.69	8.26	38.31
F1691	848.11	26.99	35.13	40.55	4.44	37.25
F1692	691.72	23.58	48.19	7.24	13.1	34.23
F1693	219.2	43.22	23.57	32.14	4.61	22.98
F1694	482.75	38.09	42.99	41.71	6.54	36.98
F1695	475.07	14.58	29.26	7.5	14.76	36.87
F1696	88.51	95.91	10.07	19.77	1.24	25.1
F1697	166.48	14.95	28.47	62.62	13	39.1
F1698	333.08	80.57	41.69	6.49	7.57	0.13
F1699	452.68	17.66	2.55	34.6	5.96	38.34
F1700	438.44	49.96	0.39	25.3	14.12	13.1
F1701	565.32	99.56	31.52	58.68	14.98	27.59
F1702	488.18	84.94	35.65	27.36	2.92	22.15
F1703	328.77	51.7	48.97	34.37	12.6	22.72
F1704	571.11	72.06	42.43	1.54	3.33	0.06
F1705	188.13	78.53	36.85	5.15	0.25	7.74
F1706	892.02	30	29.79	67.15	11	4.34
F1707	678.42	56.21	27.72	5.34	5.31	12.25
F1708	304.35	56.78	14.54	48.11	9.01	30.57
F1709	335.92	39.84	24.37	26.27	2.28	10.05
F1710	754.05	69.05	24.31	21.95	12.9	32.18
F1711	502.49	6	29.55	63.58	7.88	23.45
F1712	652.43	81.38	30.57	56.6	12	25.15
F1713	304.82	47.65	33.93	12.59	5.44	26.79
F1714	743.39	62.99	40.83	0.71	3.46	38.43
F1715	363.1	44.99	24.4	12.51	14.21	22.61
F1716	622.74	33.47	35.71	39.71	7.96	14.28
F1717	882.91	36.1	26.42	42.47	5.62	15.2
F1718	546.15	56.04	21.1	2.2	1.5	24.98
F1719	727.24	93.18	15.79	68.31	2.48	35.61
F1720	666.53	25.77	3.18	69.56	9.51	12.99
F1721	634.84	1.98	44.64	33.87	9.27	34.31
F1722	72.65	12.12	20.86	42.98	12.65	14.28
F1723	453.4	86.74	23.67	38.25	11.27	30.36
F1724	872.01	96.31	24.74	11.09	2.28	21.3
F1725	715.47	19.9	46.95	51.92	14.13	19.73
F1726	709.74	57.59	17.34	64.86	9.14	17.23
F1727	540.99	64.91	34.88	13.5	12.87	22.5
F1728	663.19	17.45	1.04	2.07	4.18	27.59
F1729	545.99	78.03	14.4	1.61	14.39	4.13
F1730	194.94	35.51	9.61	35.82	14.23	35.84
F1731	584.67	67.32	17.19	10.66	4.45	9.25
F1732	576.78	48.75	11.61	60.68	13.51	34.66
F1733	764.99	73.65	10.99	8.04	14.58	8.2
F1734	175.61	88.96	45.45	15.19	13.41	16.49
F1735	628.62	38.11	16.96	22.93	7.02	39.84
F1736	76.83	28.65	30.11	15.38	2.04	2.9
F1737	855.97	63.17	42.12	50.94	14.07	27.24
F1738	143.41	14.48	32.85	65.79	0.01	39.04
F1739	66.1	16.76	6.56	18.73	3.77	17.65
F1740	316.64	80.77	14.67	33.71	8.34	5.43
F1741	178.72	33.74	35.57	66.73	4.67	29.52
F1742	636.93	63.13	47.99	24.4	13.85	8.74
F1743	398.82	57.16	41.65	38.6	9.2	3.87
F1744	708.73	84.89	33.66	20.6	14.39	10.26
F1745	832.44	7.13	36.73	52.16	0.89	36.73
F1746	791.9	16.2	39.8	34.71	6.16	16.37
F1747	675.46	22.82	39.99	35.89	2.16	39.65
F1748	102.94	31.69	42.23	28	12.34	25.72
F1749	167.37	29.14	31.09	13.51	11.47	35.59
F1750	226.24	26.75	14.12	12.11	12.1	35.72
F1751	326.29	64.46	37.46	48.09	14.26	3.74
F1752	612.89	27.12	33.35	62.11	3.64	36.94
F1753	496.66	44.49	6.45	19.68	11.79	24.47
F1754	316.69	86.28	9.97	27.5	9.69	3.74
F1755	197.21	36.32	30.29	40.86	5.86	10.01
F1756	825.31	58.69	5.05	53.65	2.9	23.93
F1757	340.98	96.55	20.8	21.81	12.51	29.86
F1758	351.14	41.4	49.69	55.59	1.06	37.53
F1759	706.19	18.39	15.18	66.76	14.45	9.65
F1760	662.79	2.31	10.47	34.15	4.14	19.04
F1761	596.81	72.78	2.35	61.8	13.39	11.08
F1762	639.32	66.2	0.91	29.66	1.85	6.68
F1763	568.57	94.04	44.05	52.3	11.09	30.29
F1764	213.42	70.07	17.85	57.11	14.17	29.15
F1765	259.54	8.01	7.93	43.6	2.28	37.05
F1766	524.37	16.69	41.4	42.51	6.65	19.58
F1767	241.14	10.3	44.72	30.05	10.08	39.69
F1768	876.97	6.38	1.6	39.7	11.41	31.83
F1769	302.97	87.87	3.18	26.18	0.16	35.5
F1770	295.65	54.84	21.53	44.29	1.76	4
F1771	226.19	2.64	30.88	4.5	4.67	20.15
F1772	649.24	39.7	6.03	11.71	1.54	9.17
F1773	319.48	76.5	11.2	2.36	9.43	23.03
F1774	346.48	8.33	12.89	35.79	7.07	0
F1775	843.65	26.25	17.02	41.08	9.91	27.86
F1776	726.09	15.53	17.76	20.54	4.48	37.39
F1777	282.44	65.48	2.33	57.87	1.87	30.13
F1778	153.59	88.55	43.89	45.16	11.14	22.25
F1779	625.13	30.94	13.37	67.56	6.82	6.57
F1780	372.74	24.74	7.56	24.66	1.06	29.56
F1781	883.14	28.42	34.51	2.1	14.68	39.23
F1782	745.62	62.65	25.77	12.59	13.66	22.87
F1783	861.42	13.13	33.47	22.59	5.12	26.69
F1784	733.92	83.85	35.32	55.36	4.08	7.7
F1785	296.88	2.86	46.33	25.04	14.82	32.89
F1786	294.49	66.35	21.89	5.08	5.72	9.37
F1787	657.02	86.04	22.86	45.99	13.37	1.81
F1788	344.41	32.52	42.08	26.04	1.69	7.18
F1789	426.02	47.62	5.55	54.57	7	33.09
F1790	267.98	97.5	5.29	8.56	8.77	7.91
F1791	457.22	54.06	30.53	22.3	13.14	11.8
F1792	221.76	27.24	39.11	0.76	10.37	2.45
F1793	507.79	44.48	47.37	23.02	11.92	17.98
F1794	843.07	96.95	41.18	32.58	11.38	24.75
F1795	641.75	69.76	2.1	55.67	3.37	1.26
F1796	166.68	17.7	5.27	62.91	1.55	29.03
F1797	573.33	59.76	31.5	39.31	14.96	28.96
F1798	548.81	63.1	43.54	26.99	9.05	14.67
F1799	256.09	63.59	45.55	42.13	8.99	30.26
F1800	619.36	56.4	7.85	36.91	5.44	30.44
F1801	501.39	52.35	14.61	7.2	13.04	33.39
F1802	592.25	63.95	22.08	19.46	9.97	17.27
F1803	94.62	30.97	25.29	42.55	12.55	27.52
F1804	401.31	34.72	36.63	61.84	14.45	33.34
F1805	659.75	53.97	4.96	60.19	6.33	6.36
F1806	135.46	80.47	32.35	5.24	9.57	15.12
F1807	705.15	44.19	16.73	62.49	12.98	6.86
F1808	54.4	36.58	6.89	29.52	4.2	1.41
F1809	517.8	25.98	42.43	52.93	10.86	7
F1810	839.73	30.36	21.96	22.24	4.14	33.72
F1811	395.87	0.01	20.79	22.41	3.78	16.81
F1812	844.78	81.54	38.45	13.8	7.62	3.39
F1813	796.64	84.79	12.27	56.19	6.29	6.3
F1814	455.83	34.39	40.46	34.91	12.54	2.93
F1815	219.54	46.92	17.07	69.32	14.75	16.6
F1816	869.33	0.83	25.25	29.49	1.25	17.38
F1817	322.99	92.21	4.26	8.69	1.52	27.99
F1818	599.01	94.7	18.62	11.98	12.09	6.65
F1819	821.75	47.71	37.74	22.88	3.64	28.55
F1820	126.04	0.91	18.03	26.8	7.42	28.55
F1821	538.01	43.04	33.25	40.35	8.87	35.35
F1822	504.88	29.29	7.58	19.95	9.98	21.23
F1823	664.65	23.12	37.68	45.06	1.56	36.04
F1824	846.17	0.72	21.09	59.93	11.71	23.67
F1825	826.25	37.36	11.41	69.16	10.63	38.48
F1826	198.81	41.17	40.09	63.82	8.41	23.42
F1827	799.91	56.06	20.67	19.91	12.56	13.2
F1828	199.42	39.48	20.47	58.92	5.64	18.12
F1829	831.69	16.33	22.94	28.2	7.78	33.15
F1830	897.6	73.71	42.62	62.71	13.88	23.77
F1831	387.45	38.97	39.73	64.26	5.74	26.42
F1832	471.08	37.84	18.09	2.74	9.02	8.62
F1833	846.12	26.3	1.49	45.13	8.86	17.96
F1834	867.81	42.22	7.28	4.86	11.9	6.89
F1835	837.13	23.96	0.5	6.66	14.31	33.47
F1836	795.23	76.45	40.31	56.18	8.63	17.8
F1837	57.88	91	47.18	50.63	1.76	12.63
F1838	532.77	80.76	4.24	19.23	11.46	24.25
F1839	141.21	68.46	15.74	52.76	5.41	37.05
F1840	885.54	28.47	49.1	28.02	10.09	31.93
F1841	291.88	74.29	8.22	38.95	13.56	33.42
F1842	890.73	80.88	3.07	21.92	6.33	7.85
F1843	511.81	41.29	37.96	42.86	5.91	11.82
F1844	469.83	85.35	33.01	27.53	11.16	30.9
F1845	847.78	18.24	32.07	48.75	5.21	18.59
F1846	773.4	28.96	45.13	31.82	11.82	3.64
F1847	447.82	63.69	2.89	59.41	12.78	23.26
F1848	213.89	61.77	31.58	67.7	8.6	31.86
F1849	145.75	27.21	35.67	8.5	7.84	5.07
F1850	188.12	62.28	33.02	26.17	14.1	2.15
F1851	440.08	18.78	25.99	43.26	12.2	29.48
F1852	268.68	1.94	14.79	2.05	9.42	21.34
F1853	208.27	4.96	20.1	3.35	11.66	34.29
F1854	676.13	53.5	34.04	0.73	10.04	22.4
F1855	722.15	18.59	27.68	7.36	0.38	15.78
F1856	532.61	10.23	15.22	22.6	8.5	25.99
F1857	693.69	26.92	37.13	48.13	0.36	28.5
F1858	199.17	71.52	45.46	30.5	14.19	32.67
F1859	777.72	72.71	0.4	11.91	1.48	2.11
F1860	812.49	23.28	13.99	13.38	13.81	7.19
F1861	752.94	15.07	26.39	63.16	12.03	35.03
F1862	487.99	49.36	46.02	25.82	10.94	31.96
F1863	123.73	34.19	35.01	63.2	12.74	9.62
F1864	618.87	31.16	22.31	69.27	3.8	2.03
F1865	207.06	79.95	10.26	65.39	12.28	34.33
F1866	169.52	99.8	27.22	60.76	5.16	21.75
F1867	325.06	46.37	39.42	18.18	14.6	2.97
F1868	260.84	79.14	32.6	54.95	3.73	21.56
F1869	271.67	33.02	34.87	7.76	6.69	3.34
F1870	250.19	84.35	44.38	66.3	0.72	21
F1871	690.69	95.16	39.08	5.25	6.87	3.74
F1872	860.93	5.6	20.23	23.05	14.86	10.45
F1873	306.65	77.57	9.86	42.89	3.95	21.96
F1874	664.45	7.14	15.08	56.87	11.9	33.12
F1875	59.72	47.01	1.85	18.89	3.14	1.76
F1876	605.63	19.22	16.72	11.92	11.56	19.62
F1877	638.85	84.15	36.25	9.64	8.21	33.52
F1878	102.81	81.73	37	32.25	4.83	5.59
F1879	150.49	82.83	6.3	8.84	6.02	31.6
F1880	310.79	12.2	49.6	60.33	5.23	27.95
F1881	394.6	76.81	14.2	52.71	12.23	3.58
F1882	477.14	24.9	4.64	62.15	12.67	5.91
F1883	810.85	77.12	27.59	67.61	12.85	17.69
F1884	648.02	44.3	26.07	28.93	5.01	16.88
F1885	314.33	73.76	37.85	31.27	9.25	25.35
F1886	149.8	3.35	8	8.57	11.1	3.21
F1887	828.71	46.08	1.39	36.93	12.54	30.41
F1888	300.78	77.1	39.83	40.45	3.41	18.44
F1889	572.43	52.11	29.63	46.29	12.43	27.25
F1890	236.26	98.21	12.07	68.34	1.52	39.71
F1891	163.53	47.28	38.71	22.53	10.83	13.51
F1892	180.21	68.14	36.33	51.16	9.59	1.32
F1893	685.57	31.21	49.35	15.81	4.69	0.46
F1894	564.88	32.31	5.52	18.47	7.46	1.09
F1895	403.47	62.92	3	20.74	2.79	26.6
F1896	516.85	4.22	18.65	5.8	5.74	0.97
F1897	450.2	93.74	31.35	39.1	3.97	32.38
F1898	506.89	52.09	17.72	61.1	10.61	1.21
F1899	614.48	25.33	2.39	46.16	5.26	12.9
F1900	235.65	63.85	32.55	51.47	12.09	30.3
F1901	260.35	19.87	6.24	14.41	13.44	32.32
F1902	691.53	88.75	14.9	5.46	11.32	23.43
F1903	792.16	86.37	36.84	68.02	14.39	3.31
F1904	119.59	21.78	22.66	4.22	4.84	7.62
F1905	429.74	11.29	49.15	0.92	1.67	38.12
F1906	648.2	63.29	40.27	15.13	8.73	3.93
F1907	116.39	32.45	49.45	57.3	13.63	31.35
F1908	529.54	16.74	28.28	13.15	10.5	21.56
F1909	102.49	27.61	44.72	7.32	8.41	14.86
F1910	515.5	11.96	31.39	14.61	11.35	31.5
F1911	479.66	78.91	26.66	41.34	8.07	29.94
F1912	536.8	0.89	29.78	36.94	5.97	24.19
F1913	177.37	4.2	17.52	60.09	10.43	28.77
F1914	328.9	78.35	14.23	53.23	2.98	39.54
F1915	492.29	47.53	39.24	21.83	1.36	12.51
F1916	148.8	59.62	35.74	31.78	8.97	26.89
F1917	224.59	37.14	33.62	10.78	13.15	31.79
F1918	545.68	8.95	35.72	35.32	6.07	20.16
F1919	127.3	15.77	25.98	63.99	3.95	11.59
F1920	483.82	9.14	12.38	15.31	10.74	11.69
F1921	737.39	61.86	16.39	25.46	7.99	6.37
F1922	435.42	93.08	29.12	68.25	5.95	21.83
F1923	486.26	99.7	41.14	60.75	13.82	5.92
F1924	438.28	62.51	18.06	35.94	1.55	26.73
F1925	99.08	5.98	4.9	54.6	14.34	21.6
F1926	443.02	64.46	35.58	13.16	12.22	11.49
F1927	735.88	70.13	41.42	19.45	13.31	20.89
F1928	664.79	79.15	4.1	11.49	4.41	30.72
F1929	386.56	12.58	3.11	21.5	8.55	6.02
F1930	743.99	23.27	44.43	60.89	1.23	32.97
F1931	683.93	98.17	23.81	45.39	14.99	11.56
F1932	541.56	78.86	22.31	10.31	6.64	24.87
F1933	88.5	75.67	18.46	61.33	0.61	1.7
F1934	342.85	80.55	26.31	52.15	8.22	15.18
F1935	104.2	43.87	29.41	16.84	10.01	1.62
F1936	895.01	19.3	25.95	62.59	4.11	17.39
F1937	844.4	68.92	19.74	13.09	7.42	1.05
F1938	108.67	35.82	13.18	2	12.5	23.97
F1939	843.71	13.47	24.94	46.33	14.75	0.11
F1940	76.97	89.87	21.17	31.68	3.68	10.45
F1941	397.54	48.53	22	18.59	3.39	9.82
F1942	703.63	43.75	46.55	64.88	9.72	13.81
F1943	700.95	29.47	24.48	5.88	3.24	13.66
F1944	881.58	69.7	48.66	30.2	0.19	14.46
F1945	599	18.98	41.19	10.54	3.66	20.64
F1946	407.31	18.66	7.22	35.15	0.31	21.2
F1947	893.93	34.77	6.36	35.55	9.18	16.21
F1948	375.11	73.24	35.56	3.72	12.57	22.52
F1949	789.18	27.53	6.47	19.08	6.22	9.43
F1950	820.75	83.13	35.23	6.85	8.27	5.97
F1951	369.3	91.45	43.16	45.4	8.52	10.78
F1952	630.32	55.45	5.9	51.24	6.18	9.11
F1953	612.52	6.89	10.63	29.58	12.72	12.87
F1954	508.41	15.5	23.67	20.58	8.71	26.45
F1955	605.5	29.57	37.32	28.19	9.41	14.65
F1956	345.6	26.33	47.2	41.58	13.33	32.86
F1957	201.7	36.71	18.47	37.07	14.69	31.41
F1958	506.67	0.07	47.59	34.55	11.2	15.01
F1959	499.52	63.8	30.08	30.35	10.6	1.67
F1960	668.68	37.9	20.43	47.68	14.73	28.57
F1961	239.29	18.55	6.04	45.24	12.05	25
F1962	52.95	1.87	28.59	67.13	3.95	2.12
F1963	69.33	85.68	2.01	15.37	5.55	8.32
F1964	303.61	77.6	7.67	3.72	13.5	16.41
F1965	622.47	23.88	18.57	2.5	14.05	34.24
F1966	512.78	72.1	49.55	18.63	4.8	22.33
F1967	502.14	65.83	15.16	4.61	5.36	24.72
F1968	749.86	53.9	24.3	7.07	14.37	31.46
F1969	260.39	38.75	39.56	15.85	2.02	0.68
F1970	344.24	52.41	7.11	43.42	12.9	24.98
F1971	284.3	49.75	29.48	50.11	14.79	25.45
F1972	846.8	55.15	2.43	27.43	3.7	37.54
F1973	666.27	61.3	44.71	7.09	8.07	36.99
F1974	145.92	32.26	44.45	51.37	1.93	7.39
F1975	738.06	64.09	10.78	61.57	14.72	2.58
F1976	406.35	11.05	40.96	18.78	11.76	10.71
F1977	701.15	52.32	24.44	14.4	7.61	1.88
F1978	801.19	6.67	6.12	55	7.14	4.9
F1979	63.3	83.52	17.43	24.33	4.7	15.67
F1980	225.17	12.98	43.52	20.16	12.11	33.4
F1981	135.76	87.35	20.88	41.74	9.06	4.97
F1982	78.54	20.21	28.65	51.37	10.8	22.23
F1983	558.12	48.54	28.29	6.6	10.76	21.17
F1984	647.79	9.88	45.01	35.23	9.67	0.2
F1985	91.37	57.1	39.07	49.03	8.31	25.02
F1986	679.46	83.63	23.76	33.37	14.78	10.35
F1987	391.93	65.79	36	21.37	6.98	34.28
F1988	249.19	52.58	30.29	63.47	8.61	7.1
F1989	234.68	70.13	38.1	16.7	0.8	37.94
F1990	784.17	25.59	25.24	22.06	9.28	19.94
F1991	97.98	36.64	23.05	4.86	7.46	37.24
F1992	478.31	60.6	22.5	13.11	6.54	20.63
F1993	295.87	7.09	22.45	62.99	14.3	15.12
F1994	743.42	93.02	43.32	9.93	2.57	30.55
F1995	671.79	20.87	16.26	0.89	8.4	21.13
F1996	321.07	49.14	39.99	33.22	8.38	2.57
F1997	558.23	88.98	33.23	23.38	0.86	10.71
F1998	621.65	8	20.48	12.43	5.21	6.19
F1999	322.57	80.1	11.64	18.47	13.01	2.62
[truncated: 541 more rows]
